# Supplementary material for: Locoregional delivery of IL-13Rα2-targeting CAR-T cells in recurrent high-grade glioma: a phase 1 trial
Source: Nat Med. 2024 Mar 7;30(4):1001–12. doi: 10.1038/s41591-024-02875-1 (PMC11031404; doi:10.1038/s41591-024-02875-1)
Supplement: Supplementary file 3 — Supplementary Table 1. Response-evaluable patient characteristics. Supplementary Table 2. CITEseq antibodies. Supplementary Table 3. Differentially expressed genes that define scRNA-seq clusters. Supplementary Table 4. Gene signatures. [file 41591_2024_2875_MOESM3_ESM.xlsx]

## Sheet: Supp Table 1
Supplementary Table 1: Response-Evaluable Patient Characteristics
Arm	DS	UPN	Histology (at surgery)	No. Recurrences	IDH mut.	H3 K27-altered	MGMT meth.	IL13Ra2 H-score~	CD3 Score	Eval. for survival	Eval. for dose esc.	Best Response	SD ≥ 56 days^	Days to progression^^
1	1	124	rGBM	3	N	N	N	170+	2	Y	Y	PD	N	27
1	1	129	rGBM	3	N	N	N	170+	2	Y	Y	PD	N	29
2	1	109	rGBM	2	N	N	N	110+	4	Y	Y	SD#	N	51
2	1	117	rGBM	1	N	N	Y	180+	1	Y	Y	PD	N	29
2	1	122	rGBM	1	N	N	Y	90+	1	Y	Y	SD	N	70
2	2	125	Gr 4 Diffuse astrocytoma, NOS	4	nd	N	N	30	2	Y	Y	SD	Y	102
2	2	131	rGBM	2	N	N	Y	200+	2	Y	N	SD	Y	104
2	2	142	rGBM	4	N	N	nd	110+	2	Y	Y	SD	N	77
2	2	146	rGBM	2	N	N	Y	140+	2	Y	Y	PD	N	41
2	3	141	Gr 4 Astrocytoma, IDH-mutated	6	Y	N	Y	70+	4	Y	Y	SD	N	72
2	3	160	Gr 4 Astrocytoma, IDH-mutated	2	Y	N	nd	90+	2	Y	Y	SD	Y	98
2	3	165	Gr 4 Astrocytoma, IDH-mutated	1	Y	N	Y	150+	2	Y	Y	PR	Y	97
2	3	181	Gr 3 Ependymoma	5	N	N	nd	40	2	Y	Y	SD	Y	365
2	3	185	rGBM	1	N	N	Y	30+	1	Y	Y	SD	N	74
2	3	191	rGBM	2	N	N	nd	40	2	Y	Y	PD	N	34
2	3	201	rGBM	4	N	N	N	150+	2	Y	N	PD	N	29
2	3	214	rGBM	3	N	N	N	230+	3	Y	Y	PD	N	35
2	3	218	rGBM	3	N	N	N	140+	2	Y	Y	PD	N	35
2	3	229	rGBM	1	N	N	N	160+	2	Y	Y	PD	N	29
3	1	145	rGBM	2	N	N	N	100+	3	Y	Y	PD	N	50
3	1	149	rGBM	1	N	N	N	40+	2	Y	Y	SD	N	70
3	1	156	rGBM	2	N	N	Y	100	1	Y	Y	PD	N	29
3	2	157	rGBM	4	N	N	Y	60	1	Y	Y	SD	N	57
3	2	199	rGBM	2	N	N	N	10	1	Y	Y	SD	Y	91
3	2	213	Gr 4 Astrocytoma, IDH-mutated	2	Y	N	Y	150+	1	Y	Y	PD	N	37
3	3	180	Gr 3 Oligodendroglioma	2	Y	N	nd	140+	1	Y	Y	PR	Y	588
3	3	228	Gr 4 Diffuse midline glioma, H3 K27-altered	5	nd	Y	N	190+	1	Y	Y	PD	N	28
3	3	232	rGBM	2	N	N	N	180+	2	Y	Y	PD	N	30
3	3	237	rGBM	3	N	N	Y	20	3	Y	Y	SD	N	73
4	1	193	rGBM	1	N	N	N	40	2	Y	Y	PD	N	31
4	1	211	rGBM	1	N	N	N	130+	2	Y	Y	SD	Y	> 122*
4	1	215	rGBM	2	N	N	N	70+	2	Y	Y	PD	N	29
4	2	221	rGBM	2	N	N	N	70+	2	Y	Y	PD	N	29
4	2	223	Gr 3 Astrocytoma, IDH-mutated	3	Y	N	Y	60	1	Y	Y	SD	Y	241
4	2	224	rGBM	3	N	N	N	30	2	Y	Y	SD	N	73
4	2	234	rGBM	1	N	N	N	160+	2	Y	Y	PD	N	29
4	2	253	Gr 4 Diffuse midline glioma, H3 K27-altered	2	N	Y	N	20	2	Y	Y	PD	N	30
5	1	226	Gr 3 Astrocytoma, IDH-mutated	3	Y	N	N	20	1	Y	Y	PD	N	36
5	1	239	rGBM	1	N	N	N	160+	3	Y	Y	PD	N	35
5	1	266	Gr 4 Astrocytoma, IDH-mutated	2	Y	N	Y	50+	1	Y	Y	PD	N	27
5	2	210	Gr 3 Oligodendroglioma	2	Y	N	Y	20	1	Y	Y	SD	Y	323
5	2	235	rGBM	1	N	N	Y	50+	1	Y	Y	PD	N	31
5	2	248	rGBM	3	N	N	Y	110+	2	Y	Y	PD	N	41
5	2	254	rGBM	2	N	N	N	60	2	Y	Y	SD	N	69
5	2	260	rGBM	3	N	N	Y	270+	2	Y	N	PD	N	29
5	2	265	Gr 3 Oligodendroglioma	3	Y	N	Y	160+	4	Y	Y	CR	Y	> 1316**
5	2	277	Gr 3 Ependymoma	5	nd	N	nd	20	2	Y	Y	PD	N	30
5	3	230	rGBM	4	N	N	N	170+	2	N	Y	SD	Y	310
5	3	275	rGBM	2	N	N	N	120+	3	Y	Y	SD	N	56
5	3	282	rGBM	2	N	N	Y	180+	2	Y	Y	PD	N	30
5	3	289	rGBM	1	N	N	N	90	2	Y	Y	SD	N	86
5	3	301	rGBM	3	N	N	Y	30	3	Y	Y	SD	Y	458
5	3	303	Gr 4 Astrocytoma, IDH-mutated	2	Y	N	N	20	2	Y	Y	SD	N	83
5	3	315	rGBM	2	N	N	Y	40	3	Y	Y	PD	N	30
5	3	338	rGBM	2	N	N	N	10	1	Y	Y	PD	N	29
5	3	350	rGBM	2	N	N	N	140+	3	Y	Y	SD	N	82
5	3	409	rGBM	1	N	N	N	50	3	Y	N	SD	N	92
5	3	444	rGBM	1	N	N	N	150+	3	Y	Y	SD	N	78
~, IL13Ra2 H-score is at time of surgery except for UPN156, which is at enrollment; Eval., evaluable; ^, confirmed stable disease (SD) or better; ^^, observed time to progression based on study evaluation timepoints; Y, yes; N, no; nd, not determined; PD, progressive disease; PR partial response; CR, complete response; #, CR observed following ICV CAR-T cycles on SSP (Ref. 6); * Deceased due to i…

## Sheet: Supp Table 2
Supplementary Table 2. CITEseq Antibodies
Batches	TS-C catalog #	DNA ID	Target	Barcode
1	99328	5	0005 anti-human CD80	ACGAATCAATCTGTG
1	99328	6	0006 anti-human CD86	GTCTTTGTCAGTGCA
1	99328	7	0007 anti-human CD274 (B7-H1, PD-L1)	GTTGTCCGACAATAC
1	99328	8	0008 anti-human CD273 (B7-DC, PD-L2)	TCAACGCTTGGCTAG
1	99328	9	0009 anti-human CD275 (B7-H2, ICOSL)	GTGCATTCAACAGTA
1	99328	14	0014 anti-mouse/human CD11b	TGAAGGCTCATTTGT
1	99328	21	0021 anti-human CD252 (OX40L)	TTTAGTGATCCGACT
1	99328	22	0022 anti-human CD137L (4-1BB Ligand)	ATTCGCCTTACGCAA
1	99328	23	0023 anti-human CD155 (PVR)	ATCACATCGTTGCCA
1	99328	24	0024 anti-human CD112 (Nectin-2)	AACCTTCCGTCTAAG
1	99328	26	0026 anti-human CD47	GCATTCTGTCACCTA
1	99328	27	0027 anti-human CD70	CGCGAACATAAGAAG
1	99328	28	0028 anti-human CD30	TCAGGGTGTGCTGTA
1	99328	31	0031 anti-human CD40	CTCAGATGGAGTATG
1	99328	32	0032 anti-human CD154	GCTAGATAGATGCAA
1	99328	33	0033 anti-human CD52	CTTTGTACGAGCAAA
1	99328	34	0034 anti-human CD3	CTCATTGTAACTCCT
1	99328	46	0046 anti-human CD8	GCGCAACTTGATGAT
1	99328	47	0047 anti-human CD56	TCCTTTCCTGATAGG
1	99328	50	0050 anti-human CD19	CTGGGCAATTACTCG
1	99328	52	0052 anti-human CD33	TAACTCAGGGCCTAT
1	99328	53	0053 anti-human CD11c	TACGCCTATAACTTG
1	99328	54	0054 anti-human CD34	GCAGAAATCTCCCTT
1	99328	56	0056 anti-human CD269 (BCMA)	CAGATGATCCACCAT
1	99328	57	0057 anti-human β2-microglobulin	CAGCCCGATTAAGGT
1	99328	58	0058 anti-human HLA-A,B,C	TATGCGAGGCTTATC
1	99328	60	0060 anti-human CD90 (Thy1)	GCATTGTACGATTCA
1	99328	61	0061 anti-human CD117 (c-kit)	AGACTAATAGCTGAC
1	99328	62	0062 anti-human CD10	CAGCCATTCATTAGG
1	99328	63	0063 anti-human CD45RA	TCAATCCTTCCGCTT
1	99328	64	0064 anti-human CD123	CTTCACTCTGTCAGG
1	99328	66	0066 anti-human CD7	TGGATTCCCGGACTT
1	99328	70	0070 anti-human/mouse CD49f	TTCCGAGGATGATCT
1	99328	71	0071 anti-human CD194 (CCR4)	AGCTTACCTGCACGA
1	99328	72	0072 anti-human CD4	TGTTCCCGCTCAACT
1	99328	73	0073 anti-mouse/human CD44	TGGCTTCAGGTCCTA
1	99328	81	0081 anti-human CD14	TCTCAGACCTCCGTA
1	99328	83	0083 anti-human CD16	AAGTTCACTCTTTGC
1	99328	85	0085 anti-human CD25	TTTGTCCTGTACGCC
1	99328	87	0087 anti-human CD45RO	CTCCGAATCATGTTG
1	99328	88	0088 anti-human CD279 (PD-1)	ACAGCGCCGTATTTA
1	99328	89	0089 anti-human TIGIT (VSTM3)	TTGCTTACCGCCAGA
1	99328	90	0090 Mouse IgG1, κ isotype Ctrl	GCCGGACGACATTAA
1	99328	91	0091 Mouse IgG2a, κ isotype Ctrl	CTCCTACCTAAACTG
1	99328	92	0092 Mouse IgG2b, κ isotype Ctrl	ATATGTATCACGCGA
1	99328	95	0095 Rat IgG2b, κ Isotype Ctrl	GATTCTTGACGACCT
1	99328	100	0100 anti-human CD20	TTCTGGGTCCCTAGA
1	99328	101	0101 anti-human CD335 (NKp46)	ACAATTTGAACAGCG
1	99328	102	0102 anti-human CD294 (CRTH2)	TGTTTACGAGAGCCC
1	99328	123	0123 anti-human CD326 (Ep-CAM)	TTCCGAGCAAGTATC
1	99328	124	0124 anti-human CD31	ACCTTTATGCCACGG
1	99328	127	0127 anti-Human Podoplanin	GGTTACTCGTTGTGT
1	99328	129	0129 anti-human CD140b (PDGFRβ)	CAATGGTTCACTGCC
1	99328	134	0134 anti-human CD146	CCTTGGATAACATCA
1	99328	135	0135 anti-human CD324 (E-Cadherin)	ATCCTTCTCCCTTTC
1	99328	136	0136 anti-human IgM	TAGCGAGCCCGTATA
1	99328	138	0138 anti-human CD5	CATTAACGGGATGCC
1	99328	139	0139 anti-human TCR γ/δ	CTTCCGATTCATTCA
1	99328	140	0140 anti-human CD183 (CXCR3)	GCGATGGTAGATTAT
1	99328	141	0141 anti-human CD195 (CCR5)	CCAAAGTAAGAGCCA
1	99328	142	0142 anti-human CD32	GCTTCCGAATTACCG
1	99328	143	0143 anti-human CD196 (CCR6)	GATCCCTTTGTCACT
1	99328	144	0144 anti-human CD185 (CXCR5)	AATTCAACCGTCGCC
1	99328	145	0145 anti-human CD103 (Integrin αE)	GACCTCATTGTGAAT
1	99328	146	0146 anti-human CD69	GTCTCTTGGCTTAAA
1	99328	147	0147 anti-human CD62L	GTCCCTGCAACTTGA
1	99328	148	0148 anti-human CD197 (CCR7)	AGTTCAGTCAACCGA
1	99328	149	0149 anti-human CD161	GTACGCAGTCCTTCT
1	99328	151	0151 anti-human CD152 (CTLA-4)	ATGGTTCACGTAATC
1	99328	152	0152 anti-human CD223 (LAG-3)	CATTTGTCTGCCGGT
1	99328	153	0153 anti-human KLRG1 (MAFA)	CTTATTTCCTGCCCT
1	99328	154	0154 anti-human CD27	GCACTCCTGCATGTA
1	99328	155	0155 anti-human CD107a (LAMP-1)	CAGCCCACTGCAATA
1	99328	156	0156 anti-human CD95 (Fas)	CCAGCTCATTAGAGC
1	99328	158	0158 anti-human CD134 (OX40)	AACCCACCGTTGTTA
1	99328	159	0159 anti-human HLA-DR	AATAGCGAGCAAGTA
1	99328	160	0160 anti-human CD1c	GAGCTACTTCACTCG
1	99328	162	0162 anti-human CD64	AAGTATGCCCTACGA
1	99328	163	0163 anti-human CD141 (Thrombomodulin)	GGATAACCGCGCTTT
1	99328	164	0164 anti-human CD1d	TCGAGTCGCTTATCA
1	99328	165	0165 anti-human CD314 (NKG2D)	CGTGTTTGTTCCTCA
1	99328	166	0166 anti-human CD66b	AGCTGTAAGTTTCGG
1	99328	167	0167 anti-human CD35	ACTTCCGTCGATCTT
1	99328	168	0168 anti-human CD57 Recombinant	AACTCCCTATGGAGG
1	99328	169	0169 anti-human CD366 (Tim-3)	TGTCCTACCCAACTT
1	99328	170	0170 anti-human CD272 (BTLA)	GTTATTGGACTAAGG
1	99328	171	0171 anti-human/mouse/rat CD278 (ICOS)	CGCGCACCCATTAAA
1	99328	174	0174 anti-human CD58 (LFA-3)	GTTCCTATGGACGAC
1	99328	175	0175 anti-human CD96 (TACTILE)	TGGCCTATAAATGGT
1	99328	176	0176 anti-human CD39	TTACCTGGTATCCGT
1	99328	177	0177 anti-human CD178 (Fas-L)	CCGGTCCTCTGTATT
1	99328	179	0179 anti-human CX3CR1	AGTATCGTCTCTGGG
1	99328	180	0180 anti-human CD24	AGATTCCTTCGTGTT
1	99328	181	0181 anti-human CD21	AACCTAGTAGTTCGG
1	99328	185	0185 anti-human CD11a	TATATCCTTGTGAGC
1	99328	186	0186 anti-human IgA	AAGATGTCCGAGCAA
1	99328	187	0187 anti-human CD79b (Igβ)	ATTCTTCAACCGAAG
1	99328	188	0188 anti-human CD66a/c/e	GGGACAGTTCGTTTC
1	99328	189	0189 anti-human CD244 (2B4)	TCGCTTGGATGGTAG
1	99328	196	0196 anti-human CD235ab	GCTCCTTTACACGTA
1	99328	205	0205 anti-human CD206 (MMR)	TCAGAACGTCTAACT
1	99328	206	0206 anti-human CD169 (Sialoadhesin, Siglec-1)	TACTCAGCGTGTTTG
1	99328	207	0207 anti-human CD370 (CLEC9A/DNGR1)	CTGCATTTCAGTAAG
1	99328	208	0208 anti-human XCR1	AAGACGCATGTCAAC
1	99328	214	0214 anti-human/mouse integrin β7	TCCTTGGATGTACCG
1	99328	215	0215 anti-human CD268 (BAFF-R)	CGAAGTCGATCCGTA
1	99328	217	0217 anti-human CD54	CTGATAGACTTGAGT
1	99328	218	0218 anti-human CD62P (P-Selectin)	CCTTCCGTATCCCTT
1	99328	224	0224 anti-human TCR α/β	CGTAACGTAGAGCGA
1	99328	245	0245 anti-human CD106	TCACAGTTCCTTGGA
1	99328	246	0246 anti-human CD122 (IL-2Rβ)	TCATTTCCTCCGATT
1	99328	247	0247 anti-human CD267 (TACI)	AGTGATGGAGCGAAC
1	99328	352	0352 anti-human FcεRIα	CTCGTTTCCGTATCG
1	99328	353	0353 anti-human CD41	ACGTTGTGGCCTTGT
1	99328	355	0355 anti-human CD137 (4-1BB)	CAGTAAGTTCGGGAC
1	99328	356	0356 anti-human CD254 (TRANCE, RANKL)	TCCGTGTTAGTTTGT
1	99328	358	0358 anti-human CD163	GCTTCTCCTTCCTTA
1	99328	359	0359 anti-human CD83	CCACTCATTTCCGGT
1	99328	360	0360 anti-human CD357 (GITR)	ACCTTTCGACACTCG
1	99328	362	0362 anti-human CD309 (VEGFR2)	TTCACGCAGTAAGAT
1	99328	363	0363 anti-human CD124 (IL-4Rα)	CCGTCCTGATAGATG
1	99328	366	0366 anti-human CD184 (CXCR4)	TCAGGTCCTTTCAAC
1	99328	367	0367 anti-human CD2	TACGATTTGTCAGGG
1	99328	368	0368 anti-human CD226 (DNAM-1)	TCTCAGTGTTTGTGG
1	99328	369	0369 anti-human CD29	GTATTCCCTCAGTCA
1	99328	370	0370 anti-human CD303 (BDCA-2)	GAGATGTCCGAATTT
1	99328	371	0371 anti-human CD49b	GCTTTCTTCAGTATG
1	99328	373	0373 anti-human CD81 (TAPA-1)	GTATCCTTCCTTGGC
1	99328	374	0374 anti-human CD98	GCACCAACAGCCATT
1	99328	375	0375 anti-human IgG Fc	CTGGAGCGATTAGAA
1	99328	384	0384 anti-human IgD	CAGTCTCCGTAGAGT
1	99328	385	0385 anti-human CD18	TATTGGGACACTTCT
1	99328	386	0386 anti-human CD28	TGAGAACGACCCTAA
1	99328	387	0387 anti-human TSLPR (TSLP-R)	CAGTCCTCTCTGTCA
1	99328	389	0389 anti-human CD38	TGTACCCGCTTGTGA
1	99328	390	0390 anti-human CD127 (IL-7Rα)	GTGTGTTGTCCTATG
1	99328	391	0391 anti-human CD45	TGCAATTACCCGGAT
1	99328	392	0392 anti-human CD15 (SSEA-1)	TCACCAGTACCTAGT
1	99328	393	0393 anti-human CD22	GGGTTGTTGTCTTTG
1	99328	394	0394 anti-human CD71	CCGTGTTCCTCATTA
1	99328	395	0395 anti-human B7-H4	TGTATGTCTGCCTTG
1	99328	396	0396 anti-human CD26	GGTGGCTAGATAATG
1	99328	397	0397 anti-human CD193 (CCR3)	ACCAATCCTTTCGTC
1	99328	399	0399 anti-human CD204	TAGCGAGCCAGATGT
1	99328	400	0400 anti-human CD144 (VE-Cadherin)	TCCACTCATTCTGTA
1	99328	402	0402 anti-human CD1a	GATCGTGTTGTGTTA
1	99328	406	0406 anti-human CD304 (Neuropilin-1)	GGACTAAGTTTCGTT
1	99328	407	0407 anti-human CD36	TTCTTTGCCTTGCCA
1	99328	420	0420 anti-human CD158 (KIR2DL1/S1/S3/S5)	TATCAACCAACGCTT
1	99328	437	0437 anti-mouse/human CD207	CGATTTGTATTCCCT
1	99328	576	0576 anti-human CD49d	CCATTCAACTTCCGG
1	99328	577	0577 anti-human CD73 (Ecto-5'-nucleotidase)	CAGTTCCTCAGTTCG
1	99328	581	0581 anti-human TCR Vα7.2	TACGAGCAGTATTCA
1	99328	582	0582 anti-human TCR Vδ2	TCAGTCAGATGGTAT
1	99328	583	0583 anti-human TCR Vγ9	AAGTGATGGTATCTG
1	99328	584	0584 anti-human TCR Vα24-Jα18 (iNKT cell)	AACTTCTGTGGTAGC
1	99328	590	0590 anti-human CD305 (LAIR1)	ATTTCCATTCCCTGT
1	99328	591	0591 anti-human LOX-1	ACCCTTTACCGAATA
1	99328	592	0592 anti-human CD158b (KIR2DL2/L3, NKAT2)	GACCCGTAGTTTGAT
1	99328	594	0594 anti-human CD133	GTAAGACGCCTATGC
1	99328	597	0597 anti-human CD209 (DC-SIGN)	TCACTGGACACTTAA
1	99328	599	0599 anti-human CD158e1 (KIR3DL1, NKB1)	GGACGCTTTCCTTGA
1	99328	600	0600 anti-human CD158f (KIR2DL5)	AAAGTGATGCCACTG
1	99328	801	0801 anti-human CD337 (NKp30)	AAAGTCACTCTGCCG
1	99328	802	0802 anti-human CD336 (NKp44)	GGGCAATTAGCGAGT
1	99328	828	0828 anti-human CD307d (FcRL4)	CGATTTGATCTGCCT
1	99328	829	0829 anti-human CD307e (FcRL5)	TCACGCAGTCCTCAA
1	99328	830	0830 anti-human CD319 (CRACC)	AGTATGCCATGTCTT
1	99328	831	0831 anti-human CD138 (Syndecan-1)	GTATAGACCAAAGCC
1	99328	845	0845 anti-human CD99	ACCCGTCCCTAAGAA
1	99328	853	0853 anti-human CLEC12A	CATTAGAGTCTGCCA
1	99328	856	0856 anti-Tau Phospho (Thr181)	CTCGTTTGTAGCAAT
1	99328	863	0863 anti-human CD257 (BAFF, BLYS)	CAGAGCACCCATTAA
1	99328	867	0867 anti-human CD94	CTTTCCGGTCCTACA
1	99328	870	0870 anti-human CD150 (SLAM)	GTCATTGTATGTCTG
1	99328	894	0894 anti-human Ig light chain κ	AGCTCAGCCAGTATG
1	99328	895	0895 anti-mouse/human Mac-2 (Galectin-3)	GATGCAATTAGCCGG
1	99328	896	0896 anti-human CD85j (ILT2)	CCTTGTGAGGCTATG
1	99328	897	0897 anti-human CD23	TCTGTATAACCGTCT
1	99328	898	0898 anti-human Ig light chain λ	CAGCCAGTAAGTCAC
1	99328	899	0899 anti-human HLA-A2	GAACATTTCCGACAA
1	99328	900	0900 anti-human CD198 (CCR8)	AGCCCGGATGTATTT
1	99328	901	0901 anti-human GARP (LRRC32)	AGGTATGGTAGAGTA
1	99328	902	0902 anti-human CD328 (Siglec-7)	CTTAGCATTTCACTG
1	99328	908	0908 anti-human TCR Vβ13.1	TTATGGACGTATGGT
1	99328	920	0920 anti-human CD82	TCCCACTTCCGCTTT
1	99328	944	0944 anti-human CD101 (BB27)	CTACTTCCCTGTCAA
1	99328	985	0985 anti-human CD360 (IL-21R)	GAGGATGATGCCATG
1	99328	1046	1046 anti-human CD88 (C5aR)	GCCGCATGAGAAACA
1	99328	1047	1047 anti-human HLA-F	GCAACTCTCCTACCT
1	99328	1048	1048 anti-human NLRP2	ACGCTTGTGTTAGTT
1	99328	1049	1049 anti-human CD289 (TLR9)	CTATGATGCTGCATG
1	99328	1051	1051 anti-human Podocalyxin	GAGCCGGTATAATGC
1	99328	1052	1052 anti-human CD224	CTGATGAGATGTCAG
1	99328	1055	1055 anti-c-Met	GCTGCTGCGATTTGA
1	99328	1056	1056 anti-human CD258 (LIGHT)	ACTTCCCTGTAGAAA
1	99328	1057	1057 anti-human DR3 (TRAMP)	GAGTTCCCTCAGTTC
2, 3, 4, 5, 6	99814	C0005	0005 anti-human CD80	ACGAATCAATCTGTG
2, 3, 4, 5, 6	99814	C0006	0006 anti-human CD86	GTCTTTGTCAGTGCA
2, 3, 4, 5, 6	99814	C0007	0007 anti-human CD274 (B7-H1, PD-L1)	GTTGTCCGACAATAC
2, 3, 4, 5, 6	99814	C0008	0008 anti-human CD273 (B7-DC, PD-L2)	TCAACGCTTGGCTAG
2, 3, 4, 5, 6	99814	C0009	0009 anti-human CD275 (B7-H2, ICOSL)	GTGCATTCAACAGTA
2, 3, 4, 5, 6	99814	C0014	0014 anti-mouse/human CD11b	TGAAGGCTCATTTGT
2, 3, 4, 5, 6	99814	C0021	0021 anti-human CD252 (OX40L)	TTTAGTGATCCGACT
2, 3, 4, 5, 6	99814	C0022	0022 anti-human CD137L (4-1BB Ligand)	ATTCGCCTTACGCAA
2, 3, 4, 5, 6	99814	C0023	0023 anti-human CD155 (PVR)	ATCACATCGTTGCCA
2, 3, 4, 5, 6	99814	C0024	0024 anti-human CD112 (Nectin-2)	AACCTTCCGTCTAAG
2, 3, 4, 5, 6	99814	C0026	0026 anti-human CD47	GCATTCTGTCACCTA
2, 3, 4, 5, 6	99814	C0027	0027 anti-human CD70	CGCGAACATAAGAAG
2, 3, 4, 5, 6	99814	C0028	0028 anti-human CD30	TCAGGGTGTGCTGTA
2, 3, 4, 5, 6	99814	C0031	0031 anti-human CD40	CTCAGATGGAGTATG
2, 3, 4, 5, 6	99814	C0032	0032 anti-human CD154	GCTAGATAGATGCAA
2, 3, 4, 5, 6	99814	C0033	0033 anti-human CD52	CTTTGTACGAGCAAA
2, 3, 4, 5, 6	99814	C0034	0034 anti-human CD3	CTCATTGTAACTCCT
2, 3, 4, 5, 6	99814	C0046	0046 anti-human CD8	GCGCAACTTGATGAT
2, 3, 4, 5, 6	99814	C0047	0047 anti-human CD56 (NCAM)	TCCTTTCCTGATAGG
2, 3, 4, 5, 6	99814	C0050	0050 anti-human CD19	CTGGGCAATTACTCG
2, 3, 4, 5, 6	99814	C0052	0052 anti-human CD33	TAACTCAGGGCCTAT
2, 3, 4, 5, 6	99814	C0053	0053 anti-human CD11c	TACGCCTATAACTTG
2, 3, 4, 5, 6	99814	C0054	0054 anti-human CD34	GCAGAAATCTCCCTT
2, 3, 4, 5, 6	99814	C0056	0056 anti-human CD269 (BCMA)	CAGATGATCCACCAT
2, 3, 4, 5, 6	99814	C0058	0058 anti-human HLA-A,B,C	TATGCGAGGCTTATC
2, 3, 4, 5, 6	99814	C0060	0060 anti-human CD90 (Thy1)	GCATTGTACGATTCA
2, 3, 4, 5, 6	99814	C0061	0061 anti-human CD117 (c-kit)	AGACTAATAGCTGAC
2, 3, 4, 5, 6	99814	C0062	0062 anti-human CD10	CAGCCATTCATTAGG
2, 3, 4, 5, 6	99814	C0063	0063 anti-human CD45RA	TCAATCCTTCCGCTT
2, 3, 4, 5, 6	99814	C0064	0064 anti-human CD123	CTTCACTCTGTCAGG
2, 3, 4, 5, 6	99814	C0066	0066 anti-human CD7	TGGATTCCCGGACTT
2, 3, 4, 5, 6	99814	C0070	0070 anti-human/mouse CD49f	TTCCGAGGATGATCT
2, 3, 4, 5, 6	99814	C0071	0071 anti-human CD194 (CCR4)	AGCTTACCTGCACGA
2, 3, 4, 5, 6	99814	C0072	0072 anti-human CD4	TGTTCCCGCTCAACT
2, 3, 4, 5, 6	99814	C0073	0073 anti-mouse/human CD44	TGGCTTCAGGTCCTA
2, 3, 4, 5, 6	99814	C0081	0081 anti-human CD14	TCTCAGACCTCCGTA
2, 3, 4, 5, 6	99814	C0083	0083 anti-human CD16	AAGTTCACTCTTTGC
2, 3, 4, 5, 6	99814	C0085	0085 anti-human CD25	TTTGTCCTGTACGCC
2, 3, 4, 5, 6	99814	C0087	0087 anti-human CD45RO	CTCCGAATCATGTTG
2, 3, 4, 5, 6	99814	C0088	0088 anti-human CD279 (PD-1)	ACAGCGCCGTATTTA
2, 3, 4, 5, 6	99814	C0089	0089 anti-human TIGIT (VSTM3)	TTGCTTACCGCCAGA
2, 3, 4, 5, 6	99814	C0090	0090 Mouse IgG1, κ isotype Ctrl	GCCGGACGACATTAA
2, 3, 4, 5, 6	99814	C0091	0091 Mouse IgG2a, κ isotype Ctrl	CTCCTACCTAAACTG
2, 3, 4, 5, 6	99814	C0092	0092 Mouse IgG2b, κ isotype Ctrl	ATATGTATCACGCGA
2, 3, 4, 5, 6	99814	C0095	0095 Rat IgG2b, κ Isotype Ctrl	GATTCTTGACGACCT
2, 3, 4, 5, 6	99814	C0100	0100 anti-human CD20	TTCTGGGTCCCTAGA
2, 3, 4, 5, 6	99814	C0101	0101 anti-human CD335 (NKp46)	ACAATTTGAACAGCG
2, 3, 4, 5, 6	99814	C0102	0102 anti-human CD294 (CRTH2)	TGTTTACGAGAGCCC
2, 3, 4, 5, 6	99814	C0123	0123 anti-human CD326 (Ep-CAM)	TTCCGAGCAAGTATC
2, 3, 4, 5, 6	99814	C0124	0124 anti-human CD31	ACCTTTATGCCACGG
2, 3, 4, 5, 6	99814	C0127	0127 anti-Human Podoplanin	GGTTACTCGTTGTGT
2, 3, 4, 5, 6	99814	C0134	0134 anti-human CD146	CCTTGGATAACATCA
2, 3, 4, 5, 6	99814	C0135	0135 anti-human CD324 (E-Cadherin)	ATCCTTCTCCCTTTC
2, 3, 4, 5, 6	99814	C0136	0136 anti-human IgM	TAGCGAGCCCGTATA
2, 3, 4, 5, 6	99814	C0138	0138 anti-human CD5	CATTAACGGGATGCC
2, 3, 4, 5, 6	99814	C0139	0139 anti-human TCR γ/δ	CTTCCGATTCATTCA
2, 3, 4, 5, 6	99814	C0140	0140 anti-human CD183 (CXCR3)	GCGATGGTAGATTAT
2, 3, 4, 5, 6	99814	C0141	0141 anti-human CD195 (CCR5)	CCAAAGTAAGAGCCA
2, 3, 4, 5, 6	99814	C0142	0142 anti-human CD32	GCTTCCGAATTACCG
2, 3, 4, 5, 6	99814	C0143	0143 anti-human CD196 (CCR6)	GATCCCTTTGTCACT
2, 3, 4, 5, 6	99814	C0144	0144 anti-human CD185 (CXCR5)	AATTCAACCGTCGCC
2, 3, 4, 5, 6	99814	C0145	0145 anti-human CD103 (Integrin αE)	GACCTCATTGTGAAT
2, 3, 4, 5, 6	99814	C0146	0146 anti-human CD69	GTCTCTTGGCTTAAA
2, 3, 4, 5, 6	99814	C0147	0147 anti-human CD62L	GTCCCTGCAACTTGA
2, 3, 4, 5, 6	99814	C0148	0148 anti-human CD197 (CCR7)	AGTTCAGTCAACCGA
2, 3, 4, 5, 6	99814	C0149	0149 anti-human CD161	GTACGCAGTCCTTCT
2, 3, 4, 5, 6	99814	C0151	0151 anti-human CD152 (CTLA-4)	ATGGTTCACGTAATC
2, 3, 4, 5, 6	99814	C0152	0152 anti-human CD223 (LAG-3)	CATTTGTCTGCCGGT
2, 3, 4, 5, 6	99814	C0153	0153 anti-human KLRG1 (MAFA)	CTTATTTCCTGCCCT
2, 3, 4, 5, 6	99814	C0154	0154 anti-human CD27	GCACTCCTGCATGTA
2, 3, 4, 5, 6	99814	C0155	0155 anti-human CD107a (LAMP-1)	CAGCCCACTGCAATA
2, 3, 4, 5, 6	99814	C0156	0156 anti-human CD95 (Fas)	CCAGCTCATTAGAGC
2, 3, 4, 5, 6	99814	C0159	0159 anti-human HLA-DR	AATAGCGAGCAAGTA
2, 3, 4, 5, 6	99814	C0160	0160 anti-human CD1c	GAGCTACTTCACTCG
2, 3, 4, 5, 6	99814	C0162	0162 anti-human CD64	AAGTATGCCCTACGA
2, 3, 4, 5, 6	99814	C0163	0163 anti-human CD141 (Thrombomodulin)	GGATAACCGCGCTTT
2, 3, 4, 5, 6	99814	C0164	0164 anti-human CD1d	TCGAGTCGCTTATCA
2, 3, 4, 5, 6	99814	C0165	0165 anti-human CD314 (NKG2D)	CGTGTTTGTTCCTCA
2, 3, 4, 5, 6	99814	C0166	0166 anti-human CD66b	AGCTGTAAGTTTCGG
2, 3, 4, 5, 6	99814	C0167	0167 anti-human CD35	ACTTCCGTCGATCTT
2, 3, 4, 5, 6	99814	C0168	0168 anti-human CD57 Recombinant	AACTCCCTATGGAGG
2, 3, 4, 5, 6	99814	C0169	0169 anti-human CD366 (Tim-3)	TGTCCTACCCAACTT
2, 3, 4, 5, 6	99814	C0170	0170 anti-human CD272 (BTLA)	GTTATTGGACTAAGG
2, 3, 4, 5, 6	99814	C0171	0171 anti-human/mouse/rat CD278 (ICOS)	CGCGCACCCATTAAA
2, 3, 4, 5, 6	99814	C0174	0174 anti-human CD58 (LFA-3)	GTTCCTATGGACGAC
2, 3, 4, 5, 6	99814	C0175	0175 anti-human CD96 (TACTILE)	TGGCCTATAAATGGT
2, 3, 4, 5, 6	99814	C0176	0176 anti-human CD39	TTACCTGGTATCCGT
2, 3, 4, 5, 6	99814	C0177	0177 anti-human CD178 (Fas-L)	CCGGTCCTCTGTATT
2, 3, 4, 5, 6	99814	C0179	0179 anti-human CX3CR1	AGTATCGTCTCTGGG
2, 3, 4, 5, 6	99814	C0180	0180 anti-human CD24	AGATTCCTTCGTGTT
2, 3, 4, 5, 6	99814	C0181	0181 anti-human CD21	AACCTAGTAGTTCGG
2, 3, 4, 5, 6	99814	C0185	0185 anti-human CD11a	TATATCCTTGTGAGC
2, 3, 4, 5, 6	99814	C0186	0186 anti-human IgA	AAGATGTCCGAGCAA
2, 3, 4, 5, 6	99814	C0187	0187 anti-human CD79b (Igβ)	ATTCTTCAACCGAAG
2, 3, 4, 5, 6	99814	C0188	0188 anti-human CD66a/c/e	GGGACAGTTCGTTTC
2, 3, 4, 5, 6	99814	C0189	0189 anti-human CD244 (2B4)	TCGCTTGGATGGTAG
2, 3, 4, 5, 6	99814	C0196	0196 anti-human CD235ab	GCTCCTTTACACGTA
2, 3, 4, 5, 6	99814	C0205	0205 anti-human CD206 (MMR)	TCAGAACGTCTAACT
2, 3, 4, 5, 6	99814	C0206	0206 anti-human CD169 (Sialoadhesin, Siglec-1)	TACTCAGCGTGTTTG
2, 3, 4, 5, 6	99814	C0207	0207 anti-human CD370 (CLEC9A/DNGR1)	CTGCATTTCAGTAAG
2, 3, 4, 5, 6	99814	C0208	0208 anti-human XCR1	AAGACGCATGTCAAC
2, 3, 4, 5, 6	99814	C0214	0214 anti-human/mouse integrin β7	TCCTTGGATGTACCG
2, 3, 4, 5, 6	99814	C0215	0215 anti-human CD268 (BAFF-R)	CGAAGTCGATCCGTA
2, 3, 4, 5, 6	99814	C0217	0217 anti-human CD54	CTGATAGACTTGAGT
2, 3, 4, 5, 6	99814	C0218	0218 anti-human CD62P (P-Selectin)	CCTTCCGTATCCCTT
2, 3, 4, 5, 6	99814	C0224	0224 anti-human TCR α/β	CGTAACGTAGAGCGA
2, 3, 4, 5, 6	99814	C0245	0245 anti-human CD106	TCACAGTTCCTTGGA
2, 3, 4, 5, 6	99814	C0246	0246 anti-human CD122 (IL-2Rβ)	TCATTTCCTCCGATT
2, 3, 4, 5, 6	99814	C0247	0247 anti-human CD267 (TACI)	AGTGATGGAGCGAAC
2, 3, 4, 5, 6	99814	C0352	0352 anti-human FcεRIα	CTCGTTTCCGTATCG
2, 3, 4, 5, 6	99814	C0353	0353 anti-human CD41	ACGTTGTGGCCTTGT
2, 3, 4, 5, 6	99814	C0355	0355 anti-human CD137 (4-1BB)	CAGTAAGTTCGGGAC
2, 3, 4, 5, 6	99814	C0356	0356 anti-human CD254 (TRANCE, RANKL)	TCCGTGTTAGTTTGT
2, 3, 4, 5, 6	99814	C0358	0358 anti-human CD163	GCTTCTCCTTCCTTA
2, 3, 4, 5, 6	99814	C0359	0359 anti-human CD83	CCACTCATTTCCGGT
2, 3, 4, 5, 6	99814	C0360	0360 anti-human CD357 (GITR)	ACCTTTCGACACTCG
2, 3, 4, 5, 6	99814	C0362	0362 anti-human CD309 (VEGFR2)	TTCACGCAGTAAGAT
2, 3, 4, 5, 6	99814	C0363	0363 anti-human CD124 (IL-4Rα)	CCGTCCTGATAGATG
2, 3, 4, 5, 6	99814	C0366	0366 anti-human CD184 (CXCR4)	TCAGGTCCTTTCAAC
2, 3, 4, 5, 6	99814	C0367	0367 anti-human CD2	TACGATTTGTCAGGG
2, 3, 4, 5, 6	99814	C0368	0368 anti-human CD226 (DNAM-1)	TCTCAGTGTTTGTGG
2, 3, 4, 5, 6	99814	C0369	0369 anti-human CD29	GTATTCCCTCAGTCA
2, 3, 4, 5, 6	99814	C0370	0370 anti-human CD303 (BDCA-2)	GAGATGTCCGAATTT
2, 3, 4, 5, 6	99814	C0371	0371 anti-human CD49b	GCTTTCTTCAGTATG
2, 3, 4, 5, 6	99814	C0373	0373 anti-human CD81 (TAPA-1)	GTATCCTTCCTTGGC
2, 3, 4, 5, 6	99814	C0374	0374 anti-human CD98	GCACCAACAGCCATT
2, 3, 4, 5, 6	99814	C0375	0375 anti-human IgG Fc	CTGGAGCGATTAGAA
2, 3, 4, 5, 6	99814	C0384	0384 anti-human IgD	CAGTCTCCGTAGAGT
2, 3, 4, 5, 6	99814	C0385	0385 anti-human CD18	TATTGGGACACTTCT
2, 3, 4, 5, 6	99814	C0386	0386 anti-human CD28	TGAGAACGACCCTAA
2, 3, 4, 5, 6	99814	C0387	0387 anti-human TSLPR (TSLP-R)	CAGTCCTCTCTGTCA
2, 3, 4, 5, 6	99814	C0389	0389 anti-human CD38	TGTACCCGCTTGTGA
2, 3, 4, 5, 6	99814	C0390	0390 anti-human CD127 (IL-7Rα)	GTGTGTTGTCCTATG
2, 3, 4, 5, 6	99814	C0391	0391 anti-human CD45	TGCAATTACCCGGAT
2, 3, 4, 5, 6	99814	C0392	0392 anti-human CD15 (SSEA-1)	TCACCAGTACCTAGT
2, 3, 4, 5, 6	99814	C0393	0393 anti-human CD22	GGGTTGTTGTCTTTG
2, 3, 4, 5, 6	99814	C0394	0394 anti-human CD71	CCGTGTTCCTCATTA
2, 3, 4, 5, 6	99814	C0395	0395 anti-human B7-H4	TGTATGTCTGCCTTG
2, 3, 4, 5, 6	99814	C0396	0396 anti-human CD26	GGTGGCTAGATAATG
2, 3, 4, 5, 6	99814	C0397	0397 anti-human CD193 (CCR3)	ACCAATCCTTTCGTC
2, 3, 4, 5, 6	99814	C0399	0399 anti-human CD204	TAGCGAGCCAGATGT
2, 3, 4, 5, 6	99814	C0400	0400 anti-human CD144 (VE-Cadherin)	TCCACTCATTCTGTA
2, 3, 4, 5, 6	99814	C0402	0402 anti-human CD1a	GATCGTGTTGTGTTA
2, 3, 4, 5, 6	99814	C0406	0406 anti-human CD304 (Neuropilin-1)	GGACTAAGTTTCGTT
2, 3, 4, 5, 6	99814	C0407	0407 anti-human CD36	TTCTTTGCCTTGCCA
2, 3, 4, 5, 6	99814	C0420	0420 anti-human CD158 (KIR2DL1/S1/S3/S5)	TATCAACCAACGCTT
2, 3, 4, 5, 6	99814	C0437	0437 anti-mouse/human CD207	CGATTTGTATTCCCT
2, 3, 4, 5, 6	99814	C0576	0576 anti-human CD49d	CCATTCAACTTCCGG
2, 3, 4, 5, 6	99814	C0577	0577 anti-human CD73 (Ecto-5'-nucleotidase)	CAGTTCCTCAGTTCG
2, 3, 4, 5, 6	99814	C0581	0581 anti-human TCR Vα7.2	TACGAGCAGTATTCA
2, 3, 4, 5, 6	99814	C0582	0582 anti-human TCR Vδ2	TCAGTCAGATGGTAT
2, 3, 4, 5, 6	99814	C0583	0583 anti-human TCR Vγ9	AAGTGATGGTATCTG
2, 3, 4, 5, 6	99814	C0584	0584 anti-human TCR Vα24-Jα18 (iNKT cell)	AACTTCTGTGGTAGC
2, 3, 4, 5, 6	99814	C0590	0590 anti-human CD305 (LAIR1)	ATTTCCATTCCCTGT
2, 3, 4, 5, 6	99814	C0591	0591 anti-human LOX-1	ACCCTTTACCGAATA
2, 3, 4, 5, 6	99814	C0592	0592 anti-human CD158b (KIR2DL2/L3, NKAT2)	GACCCGTAGTTTGAT
2, 3, 4, 5, 6	99814	C0594	0594 anti-human CD133	GTAAGACGCCTATGC
2, 3, 4, 5, 6	99814	C0597	0597 anti-human CD209 (DC-SIGN)	TCACTGGACACTTAA
2, 3, 4, 5, 6	99814	C0599	0599 anti-human CD158e1 (KIR3DL1, NKB1)	GGACGCTTTCCTTGA
2, 3, 4, 5, 6	99814	C0600	0600 anti-human CD158f (KIR2DL5)	AAAGTGATGCCACTG
2, 3, 4, 5, 6	99814	C0801	0801 anti-human CD337 (NKp30)	AAAGTCACTCTGCCG
2, 3, 4, 5, 6	99814	C0802	0802 anti-human CD336 (NKp44)	GGGCAATTAGCGAGT
2, 3, 4, 5, 6	99814	C0828	0828 anti-human CD307d (FcRL4)	CGATTTGATCTGCCT
2, 3, 4, 5, 6	99814	C0829	0829 anti-human CD307e (FcRL5)	TCACGCAGTCCTCAA
2, 3, 4, 5, 6	99814	C0830	0830 anti-human CD319 (CRACC)	AGTATGCCATGTCTT
2, 3, 4, 5, 6	99814	C0831	0831 anti-human CD138 (Syndecan-1)	GTATAGACCAAAGCC
2, 3, 4, 5, 6	99814	C0845	0845 anti-human CD99	ACCCGTCCCTAAGAA
2, 3, 4, 5, 6	99814	C0853	0853 anti-human CLEC12A	CATTAGAGTCTGCCA
2, 3, 4, 5, 6	99814	C0856	0856 anti-Tau Phospho (Thr181)	CTCGTTTGTAGCAAT
2, 3, 4, 5, 6	99814	C0863	0863 anti-human CD257 (BAFF, BLYS)	CAGAGCACCCATTAA
2, 3, 4, 5, 6	99814	C0867	0867 anti-human CD94	CTTTCCGGTCCTACA
2, 3, 4, 5, 6	99814	C0870	0870 anti-human CD150 (SLAM)	GTCATTGTATGTCTG
2, 3, 4, 5, 6	99814	C0894	0894 anti-human Ig light chain κ	AGCTCAGCCAGTATG
2, 3, 4, 5, 6	99814	C0895	0895 anti-mouse/human Mac-2 (Galectin-3)	GATGCAATTAGCCGG
2, 3, 4, 5, 6	99814	C0896	0896 anti-human CD85j (ILT2)	CCTTGTGAGGCTATG
2, 3, 4, 5, 6	99814	C0897	0897 anti-human CD23	TCTGTATAACCGTCT
2, 3, 4, 5, 6	99814	C0898	0898 anti-human Ig light chain λ	CAGCCAGTAAGTCAC
2, 3, 4, 5, 6	99814	C0899	0899 anti-human HLA-A2	GAACATTTCCGACAA
2, 3, 4, 5, 6	99814	C0901	0901 anti-human GARP (LRRC32)	AGGTATGGTAGAGTA
2, 3, 4, 5, 6	99814	C0902	0902 anti-human CD328 (Siglec-7)	CTTAGCATTTCACTG
2, 3, 4, 5, 6	99814	C0908	0908 anti-human TCR Vβ13.1	TTATGGACGTATGGT
2, 3, 4, 5, 6	99814	C0920	0920 anti-human CD82	TCCCACTTCCGCTTT
2, 3, 4, 5, 6	99814	C0944	0944 anti-human CD101 (BB27)	CTACTTCCCTGTCAA
2, 3, 4, 5, 6	99814	C0985	0985 anti-human CD360 (IL-21R)	GAGGATGATGCCATG
2, 3, 4, 5, 6	99814	C1046	1046 anti-human CD88 (C5aR)	GCCGCATGAGAAACA
2, 3, 4, 5, 6	99814	C1047	1047 anti-human HLA-F	GCAACTCTCCTACCT
2, 3, 4, 5, 6	99814	C1048	1048 anti-human NLRP2	ACGCTTGTGTTAGTT
2, 3, 4, 5, 6	99814	C1051	1051 anti-human Podocalyxin	GAGCCGGTATAATGC
2, 3, 4, 5, 6	99814	C1052	1052 anti-human CD224	CTGATGAGATGTCAG
2, 3, 4, 5, 6	99814	C1055	1055 anti-c-Met	GCTGCTGCGATTTGA
2, 3, 4, 5, 6	99814	C1056	1056 anti-human CD258 (LIGHT)	ACTTCCCTGTAGAAA
2, 3, 4, 5, 6	99814	C1057	1057 anti-human DR3 (TRAMP)	GAGTTCCCTCAGTTC
14, 17, 18	399905	C0006	anti-human CD86	GTCTTTGTCAGTGCA
14, 17, 18	399905	C0007	anti-human CD274 (B7-H1, PD-L1)	GTTGTCCGACAATAC
14, 17, 18	399905	C0020	anti-human CD270 (HVEM, TR2)	TGATAGAAACAGACC
14, 17, 18	399905	C0023	anti-human CD155 (PVR)	ATCACATCGTTGCCA
14, 17, 18	399905	C0024	anti-human CD112 (Nectin-2)	AACCTTCCGTCTAAG
14, 17, 18	399905	C0026	anti-human CD47	GCATTCTGTCACCTA
14, 17, 18	399905	C0029	anti-human CD48	CTACGACGTAGAAGA
14, 17, 18	399905	C0031	anti-human CD40	CTCAGATGGAGTATG
14, 17, 18	399905	C0032	anti-human CD154	GCTAGATAGATGCAA
14, 17, 18	399905	C0033	anti-human CD52	CTTTGTACGAGCAAA
14, 17, 18	399905	C0034	anti-human CD3	CTCATTGTAACTCCT
14, 17, 18	399905	C0046	anti-human CD8	GCGCAACTTGATGAT
14, 17, 18	399905	C0047	anti-human CD56	TCCTTTCCTGATAGG
14, 17, 18	399905	C0050	anti-human CD19	CTGGGCAATTACTCG
14, 17, 18	399905	C0052	anti-human CD33	TAACTCAGGGCCTAT
14, 17, 18	399905	C0053	anti-human CD11c	TACGCCTATAACTTG
14, 17, 18	399905	C0058	anti-human HLA-A,B,C	TATGCGAGGCTTATC
14, 17, 18	399905	C0063	anti-human CD45RA	TCAATCCTTCCGCTT
14, 17, 18	399905	C0064	anti-human CD123	CTTCACTCTGTCAGG
14, 17, 18	399905	C0066	anti-human CD7	TGGATTCCCGGACTT
14, 17, 18	399905	C0068	anti-human CD105	ATCGTCGAGAGCTAG
14, 17, 18	399905	C0070	anti-human/mouse CD49f	TTCCGAGGATGATCT
14, 17, 18	399905	C0071	anti-human CD194 (CCR4)	AGCTTACCTGCACGA
14, 17, 18	399905	C0072	anti-human CD4	TGTTCCCGCTCAACT
14, 17, 18	399905	C0073	anti-mouse/human CD44	TGGCTTCAGGTCCTA
14, 17, 18	399905	C0081	anti-human CD14	TCTCAGACCTCCGTA
14, 17, 18	399905	C0083	anti-human CD16	AAGTTCACTCTTTGC
14, 17, 18	399905	C0085	anti-human CD25	TTTGTCCTGTACGCC
14, 17, 18	399905	C0087	anti-human CD45RO	CTCCGAATCATGTTG
14, 17, 18	399905	C0088	anti-human CD279	ACAGCGCCGTATTTA
14, 17, 18	399905	C0089	anti-human TIGIT (VSTM3)	TTGCTTACCGCCAGA
14, 17, 18	399905	C0090	Mouse IgG1, κ isotype Ctrl	GCCGGACGACATTAA
14, 17, 18	399905	C0091	Mouse IgG2a, κ isotype Ctrl	CTCCTACCTAAACTG
14, 17, 18	399905	C0092	Mouse IgG2b, κ isotype Ctrl	ATATGTATCACGCGA
14, 17, 18	399905	C0095	Rat IgG2b, κ Isotype Ctrl	GATTCTTGACGACCT
14, 17, 18	399905	C0100	anti-human CD20	TTCTGGGTCCCTAGA
14, 17, 18	399905	C0101	anti-human CD335 (NKp46)	ACAATTTGAACAGCG
14, 17, 18	399905	C0124	anti-human CD31	ACCTTTATGCCACGG
14, 17, 18	399905	C0134	anti-human CD146	CCTTGGATAACATCA
14, 17, 18	399905	C0136	anti-human IgM	TAGCGAGCCCGTATA
14, 17, 18	399905	C0138	anti-human CD5	CATTAACGGGATGCC
14, 17, 18	399905	C0140	anti-human CD183 (CXCR3)	GCGATGGTAGATTAT
14, 17, 18	399905	C0141	anti-human CD195 (CCR5)	CCAAAGTAAGAGCCA
14, 17, 18	399905	C0142	anti-human CD32	GCTTCCGAATTACCG
14, 17, 18	399905	C0143	anti-human CD196 (CCR6)	GATCCCTTTGTCACT
14, 17, 18	399905	C0144	anti-human CD185 (CXCR5)	AATTCAACCGTCGCC
14, 17, 18	399905	C0145	anti-human CD103 (Integrin αE)	GACCTCATTGTGAAT
14, 17, 18	399905	C0146	anti-human CD69	GTCTCTTGGCTTAAA
14, 17, 18	399905	C0147	anti-human CD62L	GTCCCTGCAACTTGA
14, 17, 18	399905	C0149	anti-human CD161	GTACGCAGTCCTTCT
14, 17, 18	399905	C0151	anti-human CD152 (CTLA-4)	ATGGTTCACGTAATC
14, 17, 18	399905	C0152	anti-human CD223 (LAG-3)	CATTTGTCTGCCGGT
14, 17, 18	399905	C0153	anti-human KLRG1 (MAFA)	CTTATTTCCTGCCCT
14, 17, 18	399905	C0154	anti-human CD27	GCACTCCTGCATGTA
14, 17, 18	399905	C0155	anti-human CD107a (LAMP-1)	CAGCCCACTGCAATA
14, 17, 18	399905	C0156	anti-human CD95 (Fas)	CCAGCTCATTAGAGC
14, 17, 18	399905	C0158	anti-human CD134 (OX40)	AACCCACCGTTGTTA
14, 17, 18	399905	C0159	anti-human HLA-DR	AATAGCGAGCAAGTA
14, 17, 18	399905	C0160	anti-human CD1c	GAGCTACTTCACTCG
14, 17, 18	399905	C0161	anti-human CD11b	GACAAGTGATCTGCA
14, 17, 18	399905	C0162	anti-human CD64	AAGTATGCCCTACGA
14, 17, 18	399905	C0163	anti-human CD141 (Thrombomodulin)	GGATAACCGCGCTTT
14, 17, 18	399905	C0164	anti-human CD1d	TCGAGTCGCTTATCA
14, 17, 18	399905	C0165	anti-human CD314 (NKG2D)	CGTGTTTGTTCCTCA
14, 17, 18	399905	C0167	anti-human CD35	ACTTCCGTCGATCTT
14, 17, 18	399905	C0168	anti-human CD57 Recombinant	AACTCCCTATGGAGG
14, 17, 18	399905	C0170	anti-human CD272 (BTLA)	GTTATTGGACTAAGG
14, 17, 18	399905	C0171	anti-human/mouse/rat CD278 (ICOS)	CGCGCACCCATTAAA
14, 17, 18	399905	C0174	anti-human CD58 (LFA-3)	GTTCCTATGGACGAC
14, 17, 18	399905	C0176	anti-human CD39	TTACCTGGTATCCGT
14, 17, 18	399905	C0179	anti-human CX3CR1	AGTATCGTCTCTGGG
14, 17, 18	399905	C0180	anti-human CD24	AGATTCCTTCGTGTT
14, 17, 18	399905	C0181	anti-human CD21	AACCTAGTAGTTCGG
14, 17, 18	399905	C0185	anti-human CD11a	TATATCCTTGTGAGC
14, 17, 18	399905	C0187	anti-human CD79b (Igβ)	ATTCTTCAACCGAAG
14, 17, 18	399905	C0189	anti-human CD244 (2B4)	TCGCTTGGATGGTAG
14, 17, 18	399905	C0206	anti-human CD169 (Sialoadhesin, Siglec-1)	TACTCAGCGTGTTTG
14, 17, 18	399905	C0214	anti-human/mouse integrin β7	TCCTTGGATGTACCG
14, 17, 18	399905	C0215	anti-human CD268 (BAFF-R)	CGAAGTCGATCCGTA
14, 17, 18	399905	C0216	anti-human CD42b	TCCTAGTACCGAAGT
14, 17, 18	399905	C0217	anti-human CD54	CTGATAGACTTGAGT
14, 17, 18	399905	C0218	anti-human CD62P (P-Selectin)	CCTTCCGTATCCCTT
14, 17, 18	399905	C0219	anti-human CD119 (IFN-γ R α chain)	TGTGTATTCCCTTGT
14, 17, 18	399905	C0224	anti-human TCR α/β	CGTAACGTAGAGCGA
14, 17, 18	399905	C0236	Rat IgG1, κ isotype Ctrl	ATCAGATGCCCTCAT
14, 17, 18	399905	C0238	Rat IgG2a, κ Isotype Ctrl	AAGTCAGGTTCGTTT
14, 17, 18	399905	C0241	Armenian Hamster IgG Isotype Ctrl	CCTGTCATTAAGACT
14, 17, 18	399905	C0246	anti-human CD122 (IL-2Rβ)	TCATTTCCTCCGATT
14, 17, 18	399905	C0247	anti-human CD267 (TACI)	AGTGATGGAGCGAAC
14, 17, 18	399905	C0352	anti-human FcεRIα	CTCGTTTCCGTATCG
14, 17, 18	399905	C0353	anti-human CD41	ACGTTGTGGCCTTGT
14, 17, 18	399905	C0355	anti-human CD137 (4-1BB)	CAGTAAGTTCGGGAC
14, 17, 18	399905	C0358	anti-human CD163	GCTTCTCCTTCCTTA
14, 17, 18	399905	C0359	anti-human CD83	CCACTCATTTCCGGT
14, 17, 18	399905	C0363	anti-human CD124 (IL-4Rα)	CCGTCCTGATAGATG
14, 17, 18	399905	C0364	anti-human CD13	TTTCAACGCCCTTTC
14, 17, 18	399905	C0367	anti-human CD2	TACGATTTGTCAGGG
14, 17, 18	399905	C0368	anti-human CD226 (DNAM-1)	TCTCAGTGTTTGTGG
14, 17, 18	399905	C0369	anti-human CD29	GTATTCCCTCAGTCA
14, 17, 18	399905	C0370	anti-human CD303 (BDCA-2)	GAGATGTCCGAATTT
14, 17, 18	399905	C0371	anti-human CD49b	GCTTTCTTCAGTATG
14, 17, 18	399905	C0373	anti-human CD81 (TAPA-1)	GTATCCTTCCTTGGC
14, 17, 18	399905	C0384	anti-human IgD	CAGTCTCCGTAGAGT
14, 17, 18	399905	C0385	anti-human CD18	TATTGGGACACTTCT
14, 17, 18	399905	C0386	anti-human CD28	TGAGAACGACCCTAA
14, 17, 18	399905	C0389	anti-human CD38	TGTACCCGCTTGTGA
14, 17, 18	399905	C0390	anti-human CD127 (IL-7Rα)	GTGTGTTGTCCTATG
14, 17, 18	399905	C0391	anti-human CD45	TGCAATTACCCGGAT
14, 17, 18	399905	C0393	anti-human CD22	GGGTTGTTGTCTTTG
14, 17, 18	399905	C0394	anti-human CD71	CCGTGTTCCTCATTA
14, 17, 18	399905	C0396	anti-human CD26	GGTGGCTAGATAATG
14, 17, 18	399905	C0407	anti-human CD36	TTCTTTGCCTTGCCA
14, 17, 18	399905	C0420	anti-human CD158 (KIR2DL1/S1/S3/S5)	TATCAACCAACGCTT
14, 17, 18	399905	C0575	anti-human CD49a	ACTGATGGACTCAGA
14, 17, 18	399905	C0576	anti-human CD49d	CCATTCAACTTCCGG
14, 17, 18	399905	C0577	anti-human CD73 (Ecto-5'-nucleotidase)	CAGTTCCTCAGTTCG
14, 17, 18	399905	C0581	anti-human TCR Vα7.2	TACGAGCAGTATTCA
14, 17, 18	399905	C0582	anti-human TCR Vδ2	TCAGTCAGATGGTAT
14, 17, 18	399905	C0591	anti-human LOX-1	ACCCTTTACCGAATA
14, 17, 18	399905	C0592	anti-human CD158b (KIR2DL2/L3, NKAT2)	GACCCGTAGTTTGAT
14, 17, 18	399905	C0599	anti-human CD158e1 (KIR3DL1, NKB1)	GGACGCTTTCCTTGA
14, 17, 18	399905	C0830	anti-human CD319 (CRACC)	AGTATGCCATGTCTT
14, 17, 18	399905	C0845	anti-human CD99	ACCCGTCCCTAAGAA
14, 17, 18	399905	C0853	anti-human CLEC12A	CATTAGAGTCTGCCA
14, 17, 18	399905	C0864	anti-human CD352 (NTB-A)	AGTTTCCACTCAGGC
14, 17, 18	399905	C0867	anti-human CD94	CTTTCCGGTCCTACA
14, 17, 18	399905	C0894	anti-human Ig light chain κ	AGCTCAGCCAGTATG
14, 17, 18	399905	C0896	anti-human CD85j (ILT2)	CCTTGTGAGGCTATG
14, 17, 18	399905	C0897	anti-human CD23	TCTGTATAACCGTCT
14, 17, 18	399905	C0898	anti-human Ig light chain λ	CAGCCAGTAAGTCAC
14, 17, 18	399905	C0902	anti-human CD328 (Siglec-7)	CTTAGCATTTCACTG
14, 17, 18	399905	C0912	anti-human GPR56	GCCTAGTTTCCGTTT
14, 17, 18	399905	C0918	anti-human HLA-E	GAGTCGAGAAATCAT
14, 17, 18	399905	C0920	anti-human CD82	TCCCACTTCCGCTTT
14, 17, 18	399905	C0944	anti-human CD101 (BB27)	CTACTTCCCTGTCAA
14, 17, 18	399905	C1046	anti-human CD88 (C5aR)	GCCGCATGAGAAACA
14, 17, 18	399905	C1052	anti-human CD224	CTGATGAGATGTCAG

## Sheet: Supp Table 3
Supplementary Table 3. Differentially expressed genes that define sc-RNAseq clusters. Top marker features for each cluster were identified through a differential expression analysis using a Wilcoxon rank sum test and an auROC analysis in comparison against all other clusters. Significant features were selected as those with AUC > 0.6 and adjusted p < 0.01.
Feature	Cluster	Average expression	log(FC)	AUC	p-value	Adjusted p-value
ENO1	0	3.10116	0.683845	0.747337	0	0		FC, fold change
EEF1B2	0	2.27642	0.336798	0.602112	1.59e-248	7.09e-246		AUC, Area under the curve
FAM162A	0	1.15327	0.621513	0.7	0	0
CCNI	0	1.73239	0.329676	0.608	4.09e-280	2.5e-277
C4orf3	0	1.46626	0.562357	0.681	0	0
HINT1	0	2.43208	0.335025	0.605	2.29e-262	1.12e-259
CD74	0	2.8159	0.441499	0.622051	0	0
NPM1	0	2.26011	0.322313	0.607142	3.92e-273	2.08e-270
RACK1	0	3.04694	0.359614	0.616822	0	0
HLA-DRB1	0	1.40345	0.389079	0.604	3.14e-274	1.71e-271
HLA-DPA1	0	1.11249	0.365456	0.605683	2.76e-302	2.13e-299
EEF1A1	0	4.27394	0.32003	0.620535	0	0
PNRC1	0	1.19514	0.324716	0.604141	3.13e-276	1.75e-273
PGK1	0	2.38217	0.788564	0.737187	0	0
BNIP3L	0	1.10814	0.51804	0.675707	0	0
LDHA	0	2.43276	0.626976	0.699	0	0
FTH1	0	3.01042	0.340394	0.610786	2.32e-291	1.51e-288
EEF1G	0	1.7498	0.351567	0.604939	1.32e-267	6.8e-265
FAU	0	3.17405	0.348703	0.603469	1.97e-254	9.02e-252
CORO1B	0	1.6047	0.421266	0.62331	0	0
SRGN	0	1.8278	0.376902	0.617	0	0
PGAM1	0	1.87341	0.522117	0.670639	0	0
BNIP3	0	0.894094	0.481653	0.660126	0	0
GAPDH	0	4.50453	0.689939	0.770328	0	0
TPI1	0	3.12173	0.79243	0.754112	0	0
ATP5MC2	0	2.24459	0.348728	0.608366	1.28e-279	7.36e-277
NAP1L1	0	1.60718	0.329144	0.611	2.45e-298	1.76e-295
PKM	0	2.21353	0.483511	0.665412	0	0
ALDOA	0	2.13394	0.696492	0.724	0	0
SLC16A3	0	0.869009	0.295849	0.605148	0	0
PPDPF	0	2.40613	0.364783	0.609	3.13e-281	1.97e-278
GPI	0	2.2425	0.89374	0.758711	0	0
MIF	0	3.40337	0.848203	0.786734	0	0
GBP1	1	0.898703	0.438447	0.635189	0	0
GBP2	1	1.11933	0.314523	0.600408	1.91e-247	9.4e-245
GBP5	1	1.0685	0.401711	0.618002	0	0
GYPC	1	1.55139	0.321069	0.606193	2.67e-258	1.38e-255
STAT1	1	1.82598	0.750726	0.699921	0	0
EEF1B2	1	2.26832	0.324435	0.604539	3.16e-246	1.52e-243
IL7R	1	1.03383	0.41042	0.614	0	0
BTF3	1	2.46232	0.349704	0.614406	3.68e-294	2.18e-291
IRF1	1	1.48202	0.439587	0.627998	0	0
RACK1	1	3.05382	0.364082	0.63	0	0
HLA-A	1	3.66867	0.318718	0.618868	0	0
HLA-E	1	2.21718	0.452379	0.661	0	0
HLA-C	1	3.07239	0.317263	0.608925	2.17e-266	1.21e-263
HLA-B	1	3.67092	0.362796	0.633751	0	0
PSMB9	1	1.92378	0.402333	0.635193	0	0
TAP1	1	1.23013	0.356229	0.618661	0	0
EEF1A1	1	4.29732	0.343636	0.640237	0	0
GIMAP7	1	1.21221	0.538242	0.664	0	0
GIMAP4	1	1.08423	0.386656	0.621859	0	0
IFITM2	1	2.49052	0.428107	0.617	3.45e-306	2.11e-303
IFITM1	1	3.01387	0.73148	0.696266	0	0
UBE2L6	1	1.01175	0.378219	0.627283	0	0
PLAAT4	1	1.02485	0.456018	0.649239	0	0
FAU	1	3.21529	0.392352	0.644791	0	0
NACA	1	2.38318	0.319033	0.607872	7.53e-262	3.99e-259
TPT1	1	3.81357	0.277914	0.618833	0	0
PSME1	1	1.96415	0.42353	0.643164	0	0
PSME2	1	1.54133	0.384894	0.617	0	0
B2M	1	5.0647	0.34663	0.643866	0	0
ISG20	1	1.14001	0.365686	0.614797	0	0
UBA52	1	2.67666	0.309116	0.603811	2.6e-242	1.22e-239
SH3BGRL3	2	3.6729	0.657719	0.731347	0	0
CD52	2	3.55799	0.670546	0.719	0	0
PRDX1	2	1.74429	0.467824	0.647316	0	0
S100A11	2	2.58577	0.635925	0.707583	0	0
S100A6	2	3.24172	0.640379	0.706	0	0
S100A4	2	3.99617	0.800868	0.754732	0	0
TMSB10	2	4.79872	0.429665	0.677	0	0
LTB	2	4.15359	0.903641	0.748092	0	0
GSTK1	2	1.93424	0.305432	0.603943	2.06e-207	9.87e-205
TMSB4X	2	4.66973	0.323682	0.608	1.93e-224	1.08e-221
TIMP1	2	1.33546	0.336357	0.601	3.35e-207	1.57e-204
LY6E	2	1.73112	0.343892	0.606996	5.92e-222	3.13e-219
TXN	2	1.71239	0.343074	0.606	2.89e-217	1.45e-214
CFL1	2	2.90277	0.384606	0.624	3.64e-295	2.71e-292
MYL6	2	2.78957	0.373903	0.622	4.39e-284	3.16e-281
LGALS3	2	1.46802	0.441198	0.626	0	0
CALM1	2	2.72578	0.455954	0.670479	0	0
CRIP1	2	2.46398	0.454784	0.614815	1.1e-252	6.53e-250
B2M	2	5.05958	0.332992	0.628	0	0
ANXA2	2	1.55055	0.38549	0.624948	1.61e-306	1.24e-303
IL32	2	4.29616	0.43277	0.643094	0	0
CYBA	2	2.41581	0.378489	0.641429	0	0
PFN1	2	3.68601	0.388825	0.644502	0	0
NME2	2	1.87111	0.358645	0.607726	2.34e-224	1.27e-221
LIMD2	2	2.02009	0.319427	0.607552	1.05e-221	5.42e-219
MYL12A	2	2.66014	0.319554	0.6	1.26e-191	5.62e-189
ATP5F1E	2	2.43201	0.4154	0.628704	0	0
TLE5	2	1.88004	0.388439	0.632	0	0
S1PR4	2	1.3253	0.360032	0.617636	5.74e-278	3.99e-275
KLF2	2	1.69086	0.589274	0.66	0	0
FXYD5	2	2.64992	0.410652	0.642958	0	0
EMP3	2	2.39654	0.475664	0.661456	0	0
FTL	2	3.27619	0.409959	0.617	1.15e-262	7.21e-260
LGALS1	2	3.28603	0.488854	0.62942	0	0
SH3BGRL3	3	3.44698	0.399002	0.617538	1.56e-222	3.98e-220
SELL	3	1.03308	0.36128	0.608993	1.89e-227	5.01e-225
CAPG	3	1.18768	0.396932	0.624656	1.09e-277	4e-275
GNLY	3	1.90939	0.712537	0.603	6.69e-202	1.48e-199
CD8A	3	1.74714	1.5497	0.865355	0	0
CD8B	3	1.55126	1.37948	0.848	0	0
GYPC	3	1.56216	0.319558	0.605	9.45e-181	1.76e-178
TNFSF10	3	1.24348	0.384159	0.612863	6.12e-224	1.58e-221
HOPX	3	1.21147	0.482711	0.63874	0	0
GZMA	3	2.46993	0.463461	0.612411	1.61e-205	3.6e-203
FLOT1	3	0.721652	0.374544	0.629467	0	0
NCR3	3	0.879935	0.354914	0.615218	1.46e-272	4.99e-270
LRRN3	3	0.949857	0.498561	0.65407	0	0
CXCR3	3	0.941143	0.499828	0.661	0	0
PGK1	3	2.02643	0.361019	0.605413	7.85e-181	1.48e-178
IFITM2	3	2.71343	0.653509	0.693474	0	0
IFITM1	3	3.11919	0.816126	0.723	0	0
IFITM3	3	0.873276	0.584135	0.669	0	0
NUCB2	3	0.855703	0.330754	0.609	4.51e-243	1.31e-240
SELENOH	3	1.22012	0.351938	0.620151	8.38e-249	2.52e-246
CTSW	3	1.64235	1.15175	0.803	0	0
CCDC85B	3	1.2052	0.339132	0.616043	1.75e-231	4.77e-229
DRAP1	3	1.36094	0.340179	0.619147	3.6e-237	1.02e-234
GSTP1	3	1.28467	0.361247	0.610597	1.57e-213	3.76e-211
CD3E	3	2.32174	0.295966	0.600826	1.6e-164	2.67e-162
CD3D	3	2.10549	0.394879	0.633801	5.72e-289	2.13e-286
PRF1	3	0.88915	0.528731	0.674849	0	0
RGS10	3	1.18887	0.32376	0.61	1.49e-207	3.4e-205
CD27	3	0.993487	0.50719	0.666	0	0
C12orf75	3	1.42209	0.327124	0.604	3.83e-183	7.35e-181
GZMB	3	1.96692	1.49714	0.804538	0	0
CORO1A	3	2.65939	0.319169	0.617343	6.82e-222	1.69e-219
COTL1	3	2.22611	0.321705	0.611721	1.05e-201	2.29e-199
CCL5	3	2.59532	1.62585	0.808993	0	0
CD7	3	2.00678	0.888154	0.750942	0	0
HCST	3	1.79115	0.52877	0.665	0	0
FLT3LG	3	1.02094	0.354354	0.617524	4.99e-256	1.57e-253
NKG7	3	1.72891	1.07582	0.773	0	0
XBP1	3	1.1208	0.308203	0.60014	7.3e-177	1.34e-174
RAC2	3	2.45748	0.382085	0.637952	2.99e-306	1.2e-303
AURKAIP1	4	0.976275	0.297497	0.612	3.66e-226	2.18e-224
PARK7	4	1.43072	0.412384	0.638	0	0
MICOS10	4	0.917626	0.292204	0.61	8.21e-226	4.87e-224
HNRNPR	4	0.976946	0.293052	0.607414	1.1e-210	5.62e-209
STMN1	4	2.16627	1.09621	0.746489	0	0
SH3BGRL3	4	3.50926	0.466696	0.638771	6.33e-308	6.82e-306
HMGN2	4	2.59449	1.17737	0.809	0	0
NUDC	4	0.676785	0.247608	0.609	2.37e-254	1.75e-252
ATP5IF1	4	1.30825	0.369897	0.623626	8.07e-258	6.09e-256
PSMB2	4	0.977282	0.358674	0.635555	0	0
NDUFS5	4	1.33322	0.360712	0.6205	1.87e-243	1.26e-241
CAP1	4	1.68474	0.34039	0.60792	2.42e-189	1.02e-187
YBX1	4	2.08325	0.569385	0.695946	0	0
PRDX1	4	1.99027	0.726938	0.731355	0	0
NASP	4	0.897064	0.32752	0.620192	2.23e-285	2.07e-283
GNG5	4	1.66729	0.463018	0.653	0	0
PSMA5	4	1.0511	0.376804	0.639	0	0
ATP5PB	4	1.25792	0.338797	0.614325	3.22e-221	1.8e-219
RBM8A	4	0.936918	0.300773	0.614145	4.57e-240	3.03e-238
ANP32E	4	1.05392	0.433526	0.651261	0	0
S100A10	4	2.65491	0.469964	0.647	0	0
S100A11	4	2.61512	0.655674	0.709723	0	0
S100A6	4	3.20305	0.585914	0.684	0	0
S100A4	4	3.81325	0.586078	0.672574	0	0
ILF2	4	0.833209	0.366683	0.647	0	0
TPM3	4	1.95952	0.444014	0.65436	0	0
KRTCAP2	4	1.41552	0.374036	0.620084	1.18e-239	7.79e-238
LAMTOR2	4	0.669176	0.224373	0.600418	3.07e-211	1.59e-209
LMNA	4	0.753017	0.430866	0.660741	0	0
HDGF	4	0.626305	0.316145	0.635285	0	0
TAGLN2	4	2.0668	0.442217	0.637	6.55e-301	6.87e-299
CACYBP	4	0.989731	0.383971	0.642	0	0
NUCKS1	4	1.16964	0.398745	0.633631	0	0
CENPF	4	0.891089	0.451147	0.639	0	0
H3F3A	4	2.38241	0.367785	0.612	3.27e-200	1.54e-198
ITGB1BP1	4	0.622158	0.239432	0.610791	1.74e-276	1.53e-274
PDIA6	4	1.11017	0.312008	0.609	1.19e-209	6.04e-208
SRSF7	4	1.33274	0.360562	0.616682	5.36e-230	3.29e-228
CCT4	4	0.894476	0.268528	0.604	6.25e-199	2.89e-197
MDH1	4	0.970766	0.373762	0.641828	0	0
CCT7	4	0.809514	0.331187	0.635	0	0
BOLA3	4	0.565717	0.275163	0.629794	0	0
TMSB10	4	4.8986	0.530264	0.734852	0	0
CAPG	4	1.17125	0.378835	0.623	8.16e-270	6.81e-268
DBI	4	1.36098	0.488374	0.666522	0	0
MZT2B	4	1.97545	0.487486	0.653087	0	0
ATP5MC3	4	1.71613	0.463272	0.652806	0	0
HNRNPA3	4	1.47633	0.330084	0.600591	1.37e-167	4.58e-166
HSPD1	4	1.16274	0.38619	0.630148	3.39e-299	3.5e-297
HSPE1	4	0.978844	0.414642	0.651538	0	0
NDUFB3	4	0.871221	0.292074	0.614555	7.79e-249	5.56e-247
TUBA4A	4	1.28353	0.327912	0.601328	1.66e-176	6.09e-175
PTMA	4	3.83252	0.544103	0.71288	0	0
LSM3	4	0.720805	0.32283	0.637	0	0
TMA7	4	2.08048	0.369358	0.61	3.44e-194	1.52e-192
UQCRC1	4	0.737558	0.243273	0.602792	1.98e-212	1.05e-210
IMPDH2	4	0.655909	0.241724	0.603513	1.7e-237	1.1e-235
RHOA	4	1.89712	0.365668	0.619	1.5e-230	9.27e-229
GNAI2	4	1.40136	0.32357	0.602434	2.33e-175	8.48e-174
MANF	4	0.610749	0.248715	0.611086	5.6e-289	5.37e-287
COX17	4	0.905448	0.336732	0.628894	0	0
SMC4	4	0.966532	0.405314	0.637	0	0
SLBP	4	0.804537	0.308986	0.614781	9.43e-276	8.21e-274
H2AFZ	4	2.33481	0.900088	0.740847	0	0
ANXA5	4	1.46511	0.430336	0.63718	0	0
NDUFC1	4	0.846063	0.264601	0.604289	1.04e-206	5.08e-205
HMGB2	4	2.12888	1.00473	0.743366	0	0
NDUFS6	4	0.857548	0.355725	0.642396	0	0
CCT5	4	0.917097	0.444886	0.672265	0	0
LMNB1	4	0.65105	0.23385	0.606	5.87e-260	4.48e-258
UQCRQ	4	1.29336	0.442385	0.650456	0	0
VDAC1	4	1.15623	0.336983	0.616729	4.07e-236	2.62e-234
H2AFY	4	0.999559	0.304426	0.609684	9.19e-220	5.11e-218
NDUFA2	4	1.01677	0.402541	0.652	0	0
CD74	4	2.84354	0.449257	0.627527	1.41e-260	1.08e-258
ANXA6	4	1.36043	0.359047	0.619981	3.06e-240	2.03e-238
PTTG1	4	1.4088	0.877797	0.754	0	0
PRELID1	4	1.19139	0.327236	0.611914	1.61e-215	8.64e-214
NHP2	4	0.855143	0.339255	0.634	0	0
HNRNPAB	4	0.935423	0.367407	0.631532	0	0
DEK	4	1.61285	0.519293	0.657486	0	0
TUBB	4	1.97867	0.746711	0.686	0	0
HLA-DRA	4	1.21873	0.379621	0.617186	7.29e-248	5.17e-246
HLA-DRB1	4	1.43853	0.407603	0.615757	6.17e-231	3.84e-229
PSMB8	4	1.72594	0.44421	0.643901	0	0
PSMB9	4	1.90424	0.364244	0.603574	5.22e-174	1.87e-172
HLA-DPA1	4	1.07729	0.30857	0.600871	2.18e-186	8.89e-185
UQCC2	4	0.619134	0.26036	0.618202	0	0
HMGA1	4	0.822198	0.260757	0.600227	1.4e-197	6.33e-196
SRSF3	4	1.24234	0.344983	0.613823	8.27e-222	4.71e-220
CCDC167	4	0.677619	0.280481	0.623996	0	0
CCND3	4	1.49234	0.342857	0.608	3.43e-192	1.48e-190
HSP90AB1	4	1.93893	0.533779	0.664609	0	0
COX7A2	4	1.67143	0.444752	0.645728	0	0
GTF3C6	4	0.68846	0.228415	0.600438	6.22e-209	3.12e-207
ABRACL	4	1.22043	0.355818	0.621	4.89e-250	3.57e-248
TCP1	4	0.576285	0.235183	0.609457	1.94e-286	1.83e-284
PSMB1	4	1.25375	0.334494	0.614	1.8e-221	1.01e-219
NUDT1	4	0.876653	0.453386	0.677647	0	0
ACTB	4	5.12168	0.588257	0.768	0	0
NDUFA4	4	1.41259	0.397804	0.631	7.63e-286	7.14e-284
CYCS	4	0.763984	0.305219	0.625524	0	0
HNRNPA2B1	4	2.53671	0.672739	0.744417	0	0
CBX3	4	0.972904	0.298807	0.610516	4.37e-223	2.52e-221
LSM5	4	0.960882	0.514727	0.695591	0	0
PPIA	4	3.12558	0.577139	0.717197	0	0
H2AFV	4	1.78038	0.731682	0.724	0	0
CCT6A	4	0.887048	0.353172	0.637134	0	0
CHCHD2	4	2.36312	0.59423	0.708047	0	0
HSPB1	4	0.708491	0.270734	0.612881	8.24e-274	7.03e-272
SRI	4	1.03488	0.28673	0.602892	2.73e-187	1.12e-185
SEM1	4	1.21767	0.351651	0.621034	3.13e-250	2.29e-248
ATP5MF	4	1.54466	0.464878	0.654	0	0
MCM7	4	0.67569	0.322687	0.622	0	0
GNB2	4	1.28025	0.345864	0.615	1.96e-223	1.13e-221
NDUFB2	4	1.36015	0.385899	0.627765	6.85e-274	5.87e-272
CD99	4	2.05054	0.479629	0.657	0	0
TMSB4X	4	4.75649	0.412021	0.668727	0	0
SMS	4	0.602524	0.232611	0.607945	8.43e-269	7.01e-267
RBM3	4	1.32223	0.421886	0.641864	0	0
PLP2	4	1.51832	0.401859	0.622604	2.27e-249	1.64e-247
COX7B	4	1.15288	0.330983	0.614566	2.29e-227	1.38e-225
SLC25A5	4	1.91281	0.658027	0.704	0	0
ELOC	4	0.940674	0.317716	0.621379	2.88e-272	2.45e-270
COX6C	4	1.79337	0.491477	0.663182	0	0
YWHAZ	4	1.94663	0.313216	0.605947	6.11e-181	2.34e-179
ZNF706	4	0.83363	0.259318	0.602073	9.13e-199	4.2e-197
RAD21	4	1.28475	0.418345	0.63	3.17e-292	3.13e-290
NDUFB9	4	1.31904	0.317618	0.603409	4.82e-179	1.81e-177
LY6E	4	1.80923	0.422414	0.622919	8e-246	5.55e-244
CYC1	4	0.626762	0.224467	0.60141	1.1e-226	6.59e-225
NDUFB6	4	0.700155	0.239376	0.603336	9.69e-222	5.51e-220
DCTN3	4	1.00371	0.446359	0.662372	0	0
STOML2	4	0.637319	0.23278	0.605399	8.59e-242	5.76e-240
TOMM5	4	0.83035	0.289277	0.614577	1.55e-256	1.16e-254
CKS2	4	0.76825	0.436111	0.640233	0	0
ANP32B	4	1.87416	0.400871	0.619434	4.85e-231	3.03e-229
SMC2	4	0.646741	0.293859	0.626886	0	0
TXN	4	2.04037	0.693966	0.722	0	0
PHF19	4	0.630748	0.283057	0.62514	0	0
SSNA1	4	0.775194	0.260862	0.609	2.97e-233	1.88e-231
TUBB4B	4	1.09263	0.50633	0.645467	0	0
TALDO1	4	1.23585	0.4288	0.647633	0	0
POLR2L	4	1.2071	0.40174	0.638427	0	0
LDHA	4	2.35413	0.509496	0.644593	0	0
PSMC3	4	0.644875	0.258614	0.615401	6.66e-301	6.95e-299
FTH1	4	3.04844	0.364591	0.622	5.72e-239	3.75e-237
COX8A	4	1.84545	0.626381	0.704	0	0
STIP1	4	0.583654	0.226893	0.606541	2.28e-268	1.88e-266
CFL1	4	3.16608	0.664208	0.754719	0	0
BANF1	4	0.986383	0.444676	0.667011	0	0
PPP1CA	4	1.60751	0.424202	0.638375	0	0
CDK2AP2	4	1.29624	0.532705	0.678935	0	0
GSTP1	4	1.33736	0.418518	0.627969	7.59e-284	6.97e-282
NDUFS8	4	0.897894	0.302734	0.617679	4.71e-261	3.63e-259
HSPA8	4	2.06654	0.412736	0.628424	1.6e-265	1.29e-263
ATP5F1C	4	1.14123	0.31039	0.608328	2.26e-202	1.08e-200
VIM	4	3.97141	0.563762	0.737908	0	0
HNRNPF	4	1.43361	0.335935	0.605274	4.32e-184	1.71e-182
ATP5MD	4	1.26947	0.312867	0.602614	5.61e-178	2.09e-176
GSTO1	4	0.768249	0.268088	0.610334	3.28e-245	2.26e-243
PRDX3	4	0.857442	0.316991	0.623	5.92e-298	6.05e-296
MKI67	4	1.13438	0.471125	0.64877	0	0
GAPDH	4	4.25569	0.383752	0.62352	2.34e-244	1.58e-242
PTMS	4	0.658857	0.365377	0.642121	0	0
ARHGDIB	4	2.85118	0.46826	0.685	0	0
TUBA1B	4	2.66985	1.30007	0.771768	0	0
TUBA1C	4	0.816927	0.385235	0.629	0	0
TMBIM6	4	1.56052	0.369329	0.619	1.07e-230	6.61e-229
HNRNPA1	4	2.16501	0.479413	0.645	0	0
PA2G4	4	1.35341	0.349933	0.611	2.22e-207	1.1e-205
MYL6	4	2.93748	0.527927	0.690657	0	0
ATP5F1B	4	1.46013	0.383892	0.627998	4.33e-271	3.65e-269
PTGES3	4	1.4052	0.351533	0.6143	2.3e-217	1.24e-215
CCT2	4	0.762686	0.279974	0.614	4.1e-267	3.34e-265
NDUFA12	4	1.20562	0.331734	0.610968	4.03e-211	2.09e-209
SLC25A3	4	1.4484	0.366596	0.62	2.95e-240	1.97e-238
HSP90B1	4	1.47502	0.458224	0.647268	0	0
C12orf75	4	1.55684	0.473856	0.65021	0	0
COX6A1	4	1.79809	0.49166	0.661093	0	0
SRSF9	4	1.09656	0.29491	0.603317	7.99e-186	3.22e-184
DYNLL1	4	1.25995	0.424813	0.640939	0	0
RAN	4	2.11901	0.867773	0.78	0	0
GTF3A	4	1.02312	0.312117	0.613	4.5e-230	2.77e-228
POMP	4	1.14343	0.375296	0.634	0	0
HMGB1	4	2.67983	0.666294	0.716	0	0
PSME2	4	1.85251	0.708007	0.714	0	0
PSMA6	4	0.97635	0.327609	0.622686	7.14e-275	6.19e-273
PSMA3	4	0.836043	0.29322	0.618	3.98e-268	3.26e-266
ERH	4	1.24362	0.407776	0.641011	0	0
CALM1	4	2.8128	0.542037	0.703	0	0
GLRX5	4	0.596466	0.308315	0.639453	0	0
HSP90AA1	4	2.20777	0.465369	0.651	0	0
ATP5MPL	4	1.09266	0.302548	0.606517	5.42e-198	2.46e-196
SIVA1	4	0.824449	0.264878	0.602	3.25e-207	1.6e-205
CRIP1	4	2.57637	0.568534	0.65765	0	0
DUT	4	1.3023	0.377266	0.611412	1.15e-218	6.35e-217
GTF2A2	4	0.829596	0.283414	0.614	1.39e-249	1.01e-247
ANXA2	4	1.85317	0.707919	0.728	0	0
PPIB	4	2.06093	0.378492	0.616	1.45e-217	7.91e-216
ANP32A	4	0.900169	0.278317	0.607	3.08e-212	1.61e-210
COX5A	4	1.60171	0.42831	0.639002	0	0
PSMA4	4	0.858066	0.333486	0.63248	0	0
CTSH	4	0.867929	0.367977	0.634681	0	0
RNPS1	4	0.885062	0.263245	0.602	2.35e-193	1.02e-191
ELOB	4	1.72617	0.387642	0.619	1.11e-229	6.77e-228
CARHSP1	4	0.965498	0.287214	0.603445	2.23e-198	1.02e-196
ARL6IP1	4	0.996707	0.385103	0.604439	1.27e-210	6.53e-209
NDUFAB1	4	0.931764	0.319457	0.62287	2.01e-280	1.79e-278
MAZ	4	0.812963	0.268783	0.606	1.8e-223	1.05e-221
CORO1A	4	2.70182	0.365273	0.632	2.95e-280	2.62e-278
MT2A	4	1.53474	0.415522	0.613674	2.39e-218	1.31e-216
NUTF2	4	0.69833	0.273334	0.617369	2.61e-294	2.6e-292
PSMD7	4	0.792188	0.247976	0.601643	6.92e-201	3.28e-199
COTL1	4	2.34895	0.455449	0.655	0	0
PSMB6	4	1.085	0.445617	0.665	0	0
PFN1	4	3.91042	0.625944	0.776686	0	0
C1QBP	4	0.871624	0.317747	0.621	2.39e-284	2.21e-282
TXNDC17	4	0.760077	0.301041	0.625	0	0
EIF5A	4	1.44357	0.485625	0.658	0	0
NAA38	4	0.954087	0.331536	0.624608	5.65e-290	5.47e-288
TRAPPC1	4	1.41991	0.322442	0.60111	1.13e-169	3.89e-168
PSMB3	4	1.34084	0.48627	0.66857	0	0
PHB	4	0.567826	0.223239	0.604974	6.15e-262	4.8e-260
NME2	4	1.8869	0.36895	0.602	5.75e-170	1.98e-168
SKA2	4	0.543719	0.216356	0.603	1.05e-264	8.32e-263
PSMC5	4	0.906889	0.29437	0.613309	2.01e-239	1.32e-237
SLC9A3R1	4	1.17689	0.345734	0.617951	5.3e-241	3.55e-239
JPT1	4	1.43869	0.581706	0.687642	0	0
SRSF2	4	1.09534	0.344737	0.618	9.87e-250	7.18e-248
ACTG1	4	3.75556	0.442254	0.672991	0	0
ARHGDIA	4	1.24623	0.366017	0.624992	3.99e-266	3.23e-264
ALYREF	4	0.781944	0.32047	0.62	0	0
ANAPC11	4	1.03109	0.38097	0.637	0	0
DCXR	4	0.741719	0.320287	0.63358	0	0
TYMS	4	1.14026	0.492572	0.649013	0	0
SEC11C	4	0.826005	0.264274	0.604	9.83e-210	4.98e-208
TXNL4A	4	0.889216	0.28287	0.609208	2.92e-224	1.71e-222
PCNA	4	0.764753	0.28362	0.606833	3.61e-256	2.68e-254
RAB5IF	4	0.685607	0.231612	0.601136	2.15e-213	1.14e-211
ATP5F1E	4	2.42126	0.395693	0.611531	4.29e-200	2.02e-198
PSMA7	4	1.69024	0.554109	0.686227	0	0
ADRM1	4	0.734125	0.263349	0.613066	2.92e-261	2.26e-259
BSG	4	0.875117	0.2581	0.601	9.55e-189	3.99e-187
POLR2E	4	0.757382	0.266195	0.611269	4.55e-249	3.27e-247
DAZAP1	4	0.620322	0.25855	0.618333	0	0
OAZ1	4	1.90585	0.47469	0.653055	0	0
LSM7	4	1.08266	0.323235	0.615205	1.86e-233	1.18e-231
HNRNPM	4	0.846453	0.289555	0.615736	5.63e-260	4.31e-258
UBL5	4	1.62545	0.442915	0.644014	0	0
CALR	4	1.64532	0.594001	0.685452	0	0
DDX39A	4	0.889654	0.399721	0.654892	0	0
NDUFB7	4	0.883389	0.282112	0.610686	3e-229	1.82e-227
CCDC124	4	0.548205	0.220789	0.606	3.82e-274	3.29e-272
LSM4	4	1.05141	0.507051	0.684	0	0
COPE	4	1.19273	0.302343	0.602034	2.69e-177	9.94e-176
UQCRFS1	4	0.956858	0.286165	0.608	9.69e-211	4.99e-209
PDCD5	4	1.02707	0.377133	0.64	0	0
TBCB	4	0.906444	0.316881	0.623	1.89e-283	1.73e-281
PSMD8	4	1.14296	0.367912	0.631	2.08e-298	2.13e-296
CALM3	4	1.65003	0.582868	0.687856	0	0
AP2S1	4	0.911235	0.280363	0.607083	5.82e-212	3.04e-210
TMEM160	4	0.750343	0.292647	0.624	0	0
EMP3	4	2.34632	0.411775	0.625748	8.56e-254	6.29e-252
UBE2S	4	1.05756	0.575741	0.662517	0	0
UFD1	4	0.575968	0.217193	0.603273	1.15e-248	8.18e-247
RANBP1	4	0.909948	0.383242	0.64	0	0
UBE2L3	4	0.87126	0.269703	0.606	3.73e-210	1.89e-208
SDF2L1	4	0.741571	0.373239	0.651904	0	0
UQCR10	4	1.37632	0.338094	0.608074	9.78e-195	4.37e-193
YWHAH	4	0.986174	0.396015	0.645949	0	0
RAC2	4	2.48719	0.414292	0.630872	1.43e-274	1.24e-272
LGALS1	4	3.7152	0.947237	0.787378	0	0
XRCC6	4	0.981324	0.324273	0.621328	1.54e-268	1.28e-266
NDUFA6	4	1.02553	0.342852	0.62482	5.21e-282	4.72e-280
ATP5PF	4	1.24305	0.363398	0.623	2.13e-259	1.62e-257
SOD1	4	1.52398	0.385202	0.622002	3.89e-245	2.67e-243
HMGN1	4	1.62276	0.447502	0.646103	0	0
TNFRSF18	5	0.826947	0.363347	0.616644	1.18e-289	1.48e-286
TNFRSF4	5	1.20714	0.429531	0.61	8.44e-224	7.39e-221
SH3BGRL3	5	3.635	0.602057	0.709738	0	0
CD52	5	3.53802	0.634085	0.711	0	0
S100A6	5	3.12761	0.502264	0.658	0	0
S100A4	5	3.85562	0.630476	0.694831	0	0
ID2	5	1.52288	0.479625	0.63906	0	0
GNLY	5	3.33089	2.25525	0.822254	0	0
HOPX	5	1.4133	0.700508	0.693193	0	0
GZMA	5	2.72636	0.740655	0.679451	0	0
TNF	5	0.935323	0.333336	0.601	1.17e-196	9.03e-194
LTB	5	3.85697	0.561364	0.652	0	0
TIMP1	5	1.45692	0.460971	0.637528	0	0
CXCR3	5	0.804858	0.350062	0.609243	2.04e-263	2.16e-260
CD3D	5	2.04749	0.33054	0.614585	1.59e-205	1.33e-202
CD63	5	1.14614	0.296291	0.600289	3.25e-169	2.34e-166
MYL6	5	2.7463	0.318648	0.602918	1.38e-165	9.57e-163
LGALS3	5	1.54132	0.511161	0.651026	0	0
CALM1	5	2.63414	0.346321	0.628817	3.1e-258	3.12e-255
IL32	5	4.28098	0.406746	0.631136	2.45e-267	2.74e-264
CCL5	5	2.0304	1.00651	0.704959	0	0
CST7	5	1.30921	0.437694	0.635312	0	0
HCST	5	1.65911	0.383527	0.62	1.19e-227	1.09e-224
EMP3	5	2.25697	0.313498	0.605	6.97e-174	5.2e-171
NKG7	5	1.07638	0.363055	0.603	1.63e-200	1.32e-197
LGALS1	5	3.29739	0.490446	0.632467	6.9e-273	8.17e-270
CD52	6	3.28708	0.374066	0.617	4.29e-284	4.32e-280
LTB	6	3.66877	0.369375	0.601084	6.02e-214	1.51e-210
TPT1	6	3.80758	0.268178	0.621402	1.23e-307	2.48e-303
TNFRSF18	7	0.862118	0.392053	0.630304	5.86e-267	2.46e-264
TNFRSF4	7	1.64161	0.88039	0.717644	0	0
ENO1	7	2.83624	0.350898	0.617587	1.45e-159	3.05e-157
LMO4	7	0.794988	0.424097	0.645589	0	0
SH2D2A	7	0.838313	0.320164	0.614	1.27e-189	3.37e-187
BTG2	7	1.64427	1.06273	0.778	0	0
ID2	7	1.55951	0.507125	0.642849	2.69e-247	1.06e-244
GNLY	7	2.15732	0.956451	0.649	1.48e-299	7.26e-297
DUSP2	7	1.14127	0.844277	0.721	0	0
STK17B	7	1.83612	0.38829	0.622812	2.55e-175	6.03e-173
ICOS	7	0.821086	0.424247	0.646579	0	0
FRMD4B	7	0.760523	0.419494	0.64409	0	0
GPR171	7	1.15236	0.453145	0.645657	1.21e-277	5.3e-275
C4orf3	7	1.32439	0.36919	0.619227	1.15e-173	2.7e-171
CSF2	7	1.2459	1.12342	0.734	0	0
EGR1	7	1.99778	1.44861	0.828319	0	0
TNF	7	1.29773	0.709992	0.692443	0	0
PNRC1	7	1.25653	0.365254	0.618205	1.01e-172	2.31e-170
SYTL3	7	1.00926	0.387307	0.628	4.08e-227	1.37e-224
TIMP1	7	1.41889	0.40969	0.621604	4.8e-181	1.19e-178
PGK1	7	2.09307	0.422015	0.622925	1.53e-175	3.67e-173
CD40LG	7	1.89333	1.02582	0.768	0	0
BNIP3L	7	0.946588	0.307344	0.607567	8.28e-158	1.67e-155
RAB11FIP1	7	1.0837	0.341979	0.609819	6.78e-158	1.38e-155
SDCBP	7	0.79422	0.352379	0.631	3.29e-265	1.35e-262
RNF19A	7	1.20091	0.602844	0.673	0	0
IL2RA	7	1.05558	0.380899	0.616	3.35e-186	8.55e-184
GATA3	7	1.28036	0.424164	0.628	3.95e-205	1.19e-202
MAP3K8	7	0.91689	0.573386	0.68	0	0
CREM	7	1.10603	0.606291	0.698	0	0
SRGN	7	2.31528	0.865621	0.776362	0	0
PGAM1	7	1.77576	0.378922	0.62	8.44e-169	1.87e-166
BNIP3	7	0.798599	0.343812	0.614392	1.01e-208	3.18e-206
GAPDH	7	4.29381	0.414048	0.649955	4.46e-258	1.8e-255
TPI1	7	2.8278	0.420467	0.617879	1.82e-160	3.87e-158
SLC2A3	7	1.26021	0.360217	0.61549	1.61e-164	3.48e-162
CD69	7	2.3745	1.38193	0.819	0	0
NR4A1	7	1.08443	0.991138	0.749513	0	0
PHLDA1	7	1.05525	0.792908	0.736726	0	0
ALOX5AP	7	1.65759	0.454524	0.638648	5.59e-228	1.91e-225
ARF6	7	1.35534	0.373449	0.628204	1.75e-197	4.75e-195
ZFP36L1	7	1.10582	0.691679	0.691642	0	0
SOCS1	7	1.64391	0.457966	0.636506	2.07e-221	6.73e-219
ALDOA	7	1.92023	0.416926	0.632376	4.82e-204	1.41e-201
EIF1	7	2.74425	0.319582	0.632	1.05e-200	2.88e-198
SLC16A3	7	0.896494	0.30259	0.605382	1.49e-154	2.85e-152
PRNP	7	1.03121	0.44999	0.643245	1.1e-285	5.05e-283
CST7	7	1.41414	0.538663	0.663216	0	0
JUNB	7	1.67327	0.649203	0.691	0	0
IER2	7	1.8153	0.436941	0.631806	1.22e-202	3.47e-200
GPI	7	1.92487	0.488948	0.64	7.09e-229	2.5e-226
ZFP36	7	1.28835	0.563452	0.66592	0	0
MIF	7	3.02838	0.386003	0.618376	1.03e-161	2.21e-159
OSM	7	1.47224	0.683338	0.670005	0	0
SAMSN1	7	1.50209	0.502503	0.649182	5.67e-270	2.43e-267
EPB41	8	0.931682	0.388468	0.612	1.66e-229	5.44e-228
MACF1	8	1.77987	0.913738	0.747575	0	0
JAK1	8	1.48666	0.316549	0.617	3.11e-203	8.57e-202
DPYD	8	1.58075	0.734554	0.687728	0	0
ASH1L	8	1.0363	0.500406	0.642555	0	0
PRRC2C	8	1.64829	0.463625	0.663113	0	0
RABGAP1L	8	1.49559	0.679345	0.676	0	0
CEP350	8	0.886519	0.447856	0.63	0	0
NIBAN1	8	1.08482	0.498419	0.641714	0	0
PTPRC	8	2.94306	0.912842	0.811372	0	0
ATP2B4	8	0.840705	0.39066	0.613955	7.14e-255	2.72e-253
LBR	8	0.900953	0.428725	0.622069	1.43e-280	6.51e-279
ARID4B	8	1.03877	0.347665	0.607	8.94e-187	2.13e-185
HNRNPU	8	1.53744	0.426843	0.644	3.3e-306	1.76e-304
SMYD3	8	1.1169	0.554593	0.636845	0	0
PUM2	8	0.856032	0.432742	0.62464	0	0
BIRC6	8	1.26484	0.600792	0.671461	0	0
SOS1	8	2.49218	0.956126	0.730232	0	0
EML4	8	1.41732	0.571478	0.669534	0	0
USP34	8	1.0304	0.448035	0.631856	1.42e-304	7.59e-303
ACTR2	8	1.32261	0.370946	0.624967	5.94e-237	2.05e-235
ARHGAP25	8	1.05533	0.439775	0.617693	1.67e-244	6.04e-243
AAK1	8	0.900711	0.388291	0.612	1.54e-233	5.18e-232
ARHGAP15	8	2.60484	0.979658	0.741434	0	0
RBMS1	8	1.22482	0.490661	0.642	0	0
ITGA4	8	1.43018	0.56577	0.643	0	0
GLS	8	1.14249	0.586801	0.663681	0	0
STAT1	8	1.64669	0.518953	0.627	1.17e-246	4.25e-245
STAT4	8	1.11796	0.447976	0.618843	1.27e-242	4.52e-241
STK17B	8	1.98517	0.555925	0.68	0	0
ANKRD44	8	2.29457	0.950965	0.739483	0	0
SF3B1	8	1.10288	0.325217	0.605	4.27e-173	9.07e-172
DOCK10	8	1.73007	0.782585	0.713001	0	0
TRIP12	8	0.892643	0.473002	0.63748	0	0
CAB39	8	1.09567	0.445332	0.623691	2.15e-263	8.75e-262
INPP5D	8	0.849917	0.377853	0.609685	1.74e-234	5.91e-233
LRRFIP1	8	1.61679	0.381967	0.635215	2.01e-268	8.39e-267
TBC1D5	8	1.03287	0.508648	0.635592	0	0
SLC4A7	8	1.03502	0.533683	0.649	0	0
STT3B	8	0.944119	0.42796	0.624548	2.05e-285	9.61e-284
CBLB	8	1.01452	0.420668	0.610617	5.22e-225	1.66e-223
CD96	8	1.89354	0.522231	0.667506	0	0
STAG1	8	1.15938	0.614951	0.659	0	0
RASA2	8	1.06777	0.449085	0.625903	1.18e-275	5.23e-274
XRN1	8	0.984163	0.461414	0.634223	0	0
MBNL1	8	2.39752	0.884535	0.747	0	0
CCNL1	8	1.04935	0.377018	0.613153	3.09e-212	9.07e-211
TNIK	8	0.954082	0.457591	0.625	3.03e-299	1.55e-297
TBL1XR1	8	0.909948	0.474412	0.631774	0	0
ATP11B	8	0.852816	0.435719	0.625665	0	0
LPP	8	1.19472	0.654524	0.666	0	0
ACAP2	8	1.06606	0.330202	0.604212	1.38e-174	2.97e-173
PDS5A	8	0.92441	0.415078	0.618865	1.09e-263	4.45e-262
FRYL	8	1.05448	0.541536	0.654462	0	0
GPRIN3	8	0.993532	0.517953	0.640354	0	0
PPP3CA	8	0.972435	0.498152	0.638	0	0
NFKB1	8	0.856333	0.363408	0.602356	2.76e-200	7.48e-199
INPP4B	8	1.29073	0.613106	0.654	0	0
LRBA	8	1.30232	0.693253	0.685702	0	0
FBXW7	8	0.981806	0.529888	0.642402	0	0
NIPBL	8	1.00531	0.487899	0.643163	0	0
EMB	8	1.08156	0.319652	0.600637	7.78e-162	1.53e-160
PDE4D	8	1.03401	0.430902	0.623568	2.35e-266	9.68e-265
KIF2A	8	1.24946	0.339388	0.611407	9.06e-191	2.26e-189
IQGAP2	8	1.58832	0.656297	0.689	0	0
SERINC5	8	0.9179	0.460274	0.623188	0	0
LNPEP	8	0.91911	0.500762	0.646545	0	0
CAMK4	8	1.42592	0.582051	0.662041	0	0
TNFAIP8	8	1.09673	0.350047	0.603334	3.19e-172	6.69e-171
CDC42SE2	8	1.46291	0.578622	0.664	0	0
DIAPH1	8	1.16995	0.489225	0.649531	0	0
ITK	8	1.01831	0.466161	0.630979	0	0
ADAM19	8	1.68196	0.799776	0.702	0	0
DOCK2	8	1.34626	0.707289	0.688909	0	0
LCP2	8	1.68041	0.387746	0.629	3.09e-243	1.11e-241
STK10	8	1.18266	0.491709	0.644	0	0
CANX	8	1.21971	0.470701	0.636799	1.41e-298	7.16e-297
JARID2	8	0.908121	0.472495	0.631	0	0
ATXN1	8	1.42989	0.738047	0.686533	0	0
RIPOR2	8	1.54238	0.620466	0.672849	0	0
HIST1H1E	8	1.56434	0.37687	0.607163	3.05e-173	6.49e-172
HIST1H1D	8	1.4004	0.356148	0.6	2.86e-153	5.23e-152
ZFAND3	8	1.00529	0.528246	0.642371	0	0
RUNX2	8	0.990997	0.515786	0.63499	0	0
PHIP	8	0.856825	0.384659	0.6107	5.24e-234	1.77e-232
ZNF292	8	1.04164	0.432732	0.626232	7.9e-276	3.5e-274
FYN	8	1.21572	0.471228	0.625342	1.11e-259	4.38e-258
CEP85L	8	0.89396	0.431182	0.619	3.39e-282	1.56e-280
THEMIS	8	1.56741	0.607663	0.659888	0	0
PHACTR2	8	0.934823	0.466589	0.625	0	0
UTRN	8	1.39121	0.723668	0.694874	0	0
TAB2	8	1.4324	0.571612	0.657316	0	0
ARID1B	8	1.037	0.569398	0.653069	0	0
CARD11	8	0.939528	0.382037	0.605087	4.45e-204	1.24e-202
OSBPL3	8	1.03895	0.574438	0.649	0	0
HNRNPA2B1	8	2.16401	0.263959	0.607	1.82e-166	3.68e-165
ELMO1	8	1.28522	0.665864	0.672	0	0
IKZF1	8	1.89654	0.646238	0.694	0	0
PHTF2	8	1.15272	0.568994	0.65676	0	0
CDK6	8	1.63151	0.609963	0.669752	0	0
KMT2E	8	1.10922	0.328955	0.603266	3.54e-169	7.28e-168
MDFIC	8	1.1712	0.458942	0.625726	1.2e-262	4.86e-261
SND1	8	0.965966	0.392659	0.612188	1.38e-223	4.36e-222
EXOC4	8	0.990315	0.536643	0.642943	0	0
ZC3HAV1	8	1.22599	0.488954	0.646391	0	0
KMT2C	8	1.08553	0.579109	0.664294	0	0
P2RY8	8	1.01172	0.41213	0.615393	2.03e-234	6.89e-233
PRKX	8	1.06924	0.443068	0.620337	3.83e-254	1.45e-252
SH3KBP1	8	1.15956	0.370222	0.614375	2.01e-207	5.72e-206
HUWE1	8	0.98787	0.548187	0.658509	0	0
MSN	8	1.37927	0.318937	0.609872	3.37e-181	7.71e-180
ATRX	8	1.049	0.355756	0.608	7.71e-193	1.95e-191
ARHGEF6	8	0.873881	0.374407	0.609312	7.93e-222	2.49e-220
PCM1	8	0.949836	0.401456	0.62	2.39e-256	9.2e-255
RAB11FIP1	8	1.27655	0.556098	0.659	0	0
NSD3	8	1.29479	0.342982	0.614272	4.13e-198	1.1e-196
PRKDC	8	1.05818	0.433136	0.618909	1.71e-244	6.18e-243
PDE7A	8	0.945372	0.439362	0.619135	1.26e-274	5.53e-273
PAG1	8	1.2833	0.661429	0.679105	0	0
VPS13B	8	0.946902	0.51696	0.640749	0	0
RNF19A	8	1.05694	0.457871	0.624532	4.53e-278	2.03e-276
NCALD	8	1.0024	0.509596	0.62873	0	0
DOCK8	8	1.93615	0.772685	0.728112	0	0
MLLT3	8	0.927417	0.402507	0.606186	2.1e-214	6.27e-213
TLN1	8	1.13065	0.337862	0.603595	1.93e-170	4e-169
SEMA4D	8	0.979858	0.464024	0.633599	0	0
PTBP3	8	1.03146	0.432611	0.630382	8.36e-292	4.14e-290
HSPA5	8	1.23417	0.421338	0.613	9.79e-203	2.7e-201
SPTAN1	8	0.913221	0.37196	0.612	2.5e-224	7.92e-223
FNBP1	8	1.53954	0.545263	0.67106	0	0
PRRC2B	8	0.871249	0.418958	0.621907	9.75e-294	4.88e-292
SETX	8	0.935044	0.471445	0.638152	0	0
PDE3B	8	1.96506	0.857041	0.711	0	0
CD44	8	1.44116	0.441198	0.632336	1.02e-264	4.18e-263
PTPRJ	8	1.0201	0.573098	0.655	0	0
AHNAK	8	1.80612	0.675618	0.683	0	0
PICALM	8	1.14671	0.548719	0.64968	0	0
MAML2	8	0.99076	0.498345	0.627068	0	0
GRAMD1B	8	1.057	0.508656	0.630377	0	0
ETS1	8	1.28544	0.339024	0.604343	2.05e-167	4.16e-166
PRKCQ	8	1.0494	0.446014	0.623933	2.23e-271	9.55e-270
CELF2	8	1.84227	0.756092	0.711	0	0
PIP4K2A	8	1.0593	0.501184	0.637869	0	0
ZEB1	8	1.17598	0.570061	0.649534	0	0
ITGB1	8	1.38555	0.473956	0.616096	4.27e-214	1.27e-212
ARID5B	8	1.29324	0.49563	0.634	2.95e-288	1.42e-286
JMJD1C	8	0.999444	0.501688	0.637264	0	0
ADK	8	1.14958	0.472495	0.633	1.22e-293	6.1e-292
ADD3	8	1.17895	0.314218	0.6012	3.04e-159	5.82e-158
EIF3A	8	1.22798	0.382112	0.623841	2.61e-238	9.09e-237
MKI67	8	1.32413	0.671463	0.624681	7.74e-293	3.85e-291
WNK1	8	1.01909	0.454872	0.633314	0	0
SLC2A3	8	1.24929	0.354675	0.607	6.71e-176	1.46e-174
CLEC2D	8	1.44856	0.366669	0.621534	3.6e-220	1.12e-218
CD69	8	1.48004	0.440285	0.606	3.44e-174	7.38e-173
RESF1	8	1.07978	0.462121	0.632	2.07e-298	1.05e-296
SCAF11	8	1.06144	0.381286	0.618623	1.55e-231	5.16e-230
SLC38A1	8	1.34422	0.619878	0.682604	0	0
USP15	8	1.40531	0.570371	0.670487	0	0
OSBPL8	8	1.2202	0.417407	0.629926	3.06e-265	1.26e-263
PPP1R12A	8	1.115	0.342594	0.609658	4.39e-191	1.1e-189
TMPO	8	1.02615	0.446166	0.617525	7.5e-249	2.77e-247
CHST11	8	1.62148	0.811447	0.699	0	0
MED13L	8	0.990802	0.551492	0.648602	0	0
ELF1	8	1.04905	0.316059	0.6	4.36e-162	8.58e-161
LCP1	8	2.30929	0.745513	0.743563	0	0
KLF12	8	1.00324	0.571298	0.647878	0	0
MYCBP2	8	1.08443	0.465919	0.636263	0	0
RASA3	8	1.02342	0.442005	0.614059	7.87e-238	2.74e-236
GNG2	8	1.67887	0.562012	0.661	0	0
PRKCH	8	1.66892	0.744793	0.693804	0	0
SYNE2	8	1.41891	0.733092	0.691	0	0
FUT8	8	1.43891	0.647466	0.666935	0	0
SIPA1L1	8	1.0618	0.539291	0.641	0	0
FOXN3	8	1.39786	0.641484	0.67	0	0
TC2N	8	0.995356	0.396806	0.611	1.12e-217	3.41e-216
BCL11B	8	1.16105	0.485702	0.633687	1.07e-299	5.51e-298
ADAM10	8	0.922538	0.468208	0.635591	0	0
VPS13C	8	0.947076	0.501756	0.645215	0	0
AKAP13	8	1.4917	0.676778	0.69	0	0
IQGAP1	8	1.40236	0.573824	0.674839	0	0
SRRM2	8	1.29239	0.301019	0.6	1.04e-152	1.9e-151
FUS	8	1.25946	0.31678	0.604667	8.63e-168	1.75e-166
CYLD	8	1.13851	0.367575	0.612	4.07e-199	1.1e-197
CBFB	8	1.00129	0.383577	0.608	1.45e-201	3.97e-200
NFATC3	8	1.19576	0.490805	0.636448	0	0
GLG1	8	1.19395	0.550155	0.661	0	0
ANKRD11	8	1.50718	0.656237	0.683945	0	0
PAFAH1B1	8	0.933878	0.370752	0.613058	9.71e-224	3.06e-222
NCOR1	8	1.12763	0.405928	0.629498	5.56e-269	2.35e-267
SSH2	8	1.1816	0.528475	0.648998	0	0
SLFN5	8	1.15504	0.408287	0.613	7.38e-209	2.13e-207
SLFN12L	8	1.05878	0.596253	0.65	0	0
KANSL1	8	0.983393	0.537963	0.648835	0	0
SKAP1	8	2.13228	0.669989	0.701069	0	0
MSI2	8	1.00014	0.528191	0.641304	0	0
VMP1	8	1.11457	0.416912	0.621337	4.51e-243	1.61e-241
PRKCA	8	1.44062	0.727748	0.68	0	0
BPTF	8	1.08817	0.362777	0.61	2.67e-197	7.03e-196
CYTH1	8	1.12429	0.495419	0.64	0	0
RNF213	8	2.32195	0.892117	0.752471	0	0
SMCHD1	8	1.7201	0.706439	0.711	0	0
ANKRD12	8	1.81989	0.647851	0.693632	0	0
ROCK1	8	1.0429	0.355586	0.611683	1.16e-204	3.24e-203
MIB1	8	0.878391	0.409204	0.614	6.56e-257	2.53e-255
BCL2	8	1.90433	0.799036	0.702768	0	0
CD226	8	0.909606	0.454328	0.63	0	0
MBP	8	1.1944	0.365439	0.6143	4.72e-204	1.31e-202
PPP1R16B	8	0.93348	0.488071	0.633157	0	0
STK4	8	1.35772	0.414421	0.637751	5.2e-287	2.47e-285
NCOA3	8	0.918404	0.442154	0.620276	1.88e-289	9.11e-288
NFATC2	8	0.865195	0.377036	0.60621	7.32e-216	2.21e-214
MYH9	8	1.74926	0.491343	0.66	0	0
DDX17	8	1.40589	0.537879	0.66963	0	0
GRAP2	8	1.02708	0.4135	0.611692	4.66e-217	1.42e-215
TNRC6B	8	0.924039	0.43255	0.622924	1.06e-289	5.16e-288
TBC1D22A	8	0.942655	0.440282	0.62	1.23e-276	5.45e-275
SAMSN1	8	1.47091	0.477555	0.634	2.19e-273	9.47e-272
RUNX1	8	1.28485	0.735951	0.683337	0	0
ACOT7	9	0.531064	0.340574	0.664494	0	0
MAD2L2	9	0.647502	0.349094	0.655	0	0
HP1BP3	9	1.1752	0.359415	0.624814	2.1e-200	7.6e-199
HNRNPR	9	1.10184	0.418566	0.65089	3.5e-305	1.89e-303
SRSF10	9	1.21598	0.453587	0.659032	0	0
SRRM1	9	1.16746	0.3407	0.619796	1.63e-183	5.4e-182
STMN1	9	2.87195	1.81924	0.878	0	0
HMGN2	9	2.70279	1.26337	0.833	0	0
NUDC	9	0.70285	0.269192	0.616	2.23e-214	8.62e-213
KHDRBS1	9	1.19662	0.323371	0.613	1.31e-160	3.86e-159
RBBP4	9	0.844122	0.278961	0.611623	7.85e-179	2.53e-177
PSMB2	9	0.923895	0.293052	0.612	1.19e-171	3.69e-170
CLSPN	9	0.834851	0.577076	0.725625	0	0
CDCA8	9	0.618892	0.473925	0.711	0	0
YBX1	9	2.05019	0.520151	0.680665	0	0
NASP	9	1.01686	0.446764	0.662136	0	0
FAF1	9	0.731141	0.275739	0.621	1.72e-244	7.35e-243
HSPB11	9	0.857356	0.366	0.645747	0	0
USP1	9	1.00999	0.577954	0.715902	0	0
GNG5	9	1.68148	0.46665	0.658	4.19e-302	2.23e-300
RBM8A	9	0.92912	0.285045	0.609	4.39e-162	1.31e-160
HIST2H2AC	9	0.758417	0.50013	0.691204	0	0
ANP32E	9	1.25951	0.641359	0.715975	0	0
ILF2	9	0.784392	0.30572	0.626	4.45e-239	1.87e-237
TPM3	9	1.87634	0.344615	0.615	1.16e-157	3.33e-156
CKS1B	9	0.915802	0.691997	0.76132	0	0
FDPS	9	0.759086	0.307336	0.629081	2.35e-258	1.06e-256
HDGF	9	0.592272	0.272149	0.624142	1.37e-288	6.99e-287
TAGLN2	9	2.03994	0.402722	0.628	4.2e-194	1.48e-192
MPC2	9	0.69134	0.242855	0.607	2.24e-177	7.13e-176
CACYBP	9	1.0079	0.393793	0.646444	6.2e-297	3.23e-295
ASPM	9	0.885804	0.626754	0.732349	0	0
UBE2T	9	0.805414	0.60496	0.745	0	0
NUCKS1	9	1.33737	0.567187	0.691434	0	0
NENF	9	0.747108	0.262506	0.610214	9.19e-183	3.02e-181
CENPF	9	1.31118	0.88655	0.768524	0	0
LBR	9	0.728647	0.238999	0.602007	5.37e-161	1.59e-159
H3F3A	9	2.65987	0.653627	0.759	0	0
YWHAQ	9	1.25628	0.411606	0.643381	2.62e-261	1.2e-259
RRM2	9	2.28459	1.69955	0.863825	0	0
PPM1G	9	1.09727	0.36641	0.631732	2.91e-228	1.18e-226
SRSF7	9	1.43589	0.461297	0.653737	2.02e-293	1.04e-291
CALM2	9	1.72795	0.686901	0.728999	0	0
BOLA3	9	0.517128	0.216706	0.608	4.11e-220	1.63e-218
MTHFD2	9	0.852798	0.270959	0.605689	9.36e-160	2.74e-158
NCAPH	9	0.575264	0.430203	0.7	0	0
CKAP2L	9	0.580493	0.4495	0.705559	0	0
DBI	9	1.20337	0.308755	0.603	2.24e-135	5.51e-134
MZT2B	9	1.94002	0.437765	0.640255	1.62e-234	6.75e-233
SPC25	9	0.63425	0.516884	0.733543	0	0
HNRNPA3	9	1.72496	0.586217	0.698789	0	0
BARD1	9	0.536302	0.294218	0.643	0	0
PNKD	9	0.555906	0.215974	0.604249	1.7e-192	5.95e-191
TUBA4A	9	1.90277	0.978061	0.8	0	0
PTMA	9	4.12755	0.844269	0.843644	0	0
DTYMK	9	0.710432	0.496467	0.714593	0	0
LSM3	9	0.715897	0.309629	0.633228	2.97e-288	1.51e-286
KIF15	9	0.600883	0.463314	0.707887	0	0
UQCRC1	9	0.766779	0.268318	0.612	1.06e-186	3.56e-185
NDUFAF3	9	0.870575	0.333618	0.631609	1.04e-249	4.53e-248
IMPDH2	9	0.714106	0.29761	0.628	2.53e-265	1.18e-263
RHOA	9	1.89151	0.350663	0.618429	2.4e-167	7.28e-166
COX17	9	0.867427	0.287988	0.611567	4.29e-177	1.36e-175
H1FX	9	1.79465	0.374198	0.603567	7.98e-130	1.89e-128
ATP1B3	9	0.580667	0.227182	0.608	9.42e-205	3.48e-203
SMC4	9	1.40405	0.860378	0.765297	0	0
SLBP	9	0.864845	0.365453	0.639527	7.32e-300	3.84e-298
TACC3	9	0.796346	0.495389	0.703772	0	0
NSD2	9	0.775194	0.374309	0.653561	0	0
NCAPG	9	0.574912	0.434871	0.699349	0	0
HNRNPD	9	1.3261	0.384296	0.628	3.32e-204	1.23e-202
HNRNPDL	9	1.41182	0.334116	0.609	3.13e-145	8.18e-144
H2AFZ	9	2.79762	1.3698	0.86	0	0
MAD2L1	9	0.675669	0.43908	0.693	0	0
ANXA5	9	1.4759	0.431164	0.641818	2.16e-247	9.33e-246
CCNA2	9	0.788558	0.628706	0.758	0	0
HMGB2	9	2.54069	1.41765	0.849	0	0
CENPU	9	0.667084	0.450195	0.695	0	0
NDUFS6	9	0.791401	0.276611	0.613283	1.32e-189	4.52e-188
CENPK	9	0.76701	0.352775	0.648218	0	0
DHFR	9	0.95907	0.547247	0.703648	0	0
LMNB1	9	1.00363	0.602862	0.7209	0	0
UQCRQ	9	1.26141	0.397477	0.636	2.97e-234	1.23e-232
H2AFY	9	1.25314	0.566454	0.698	0	0
HNRNPA0	9	0.960666	0.342052	0.629	1.77e-228	7.22e-227
PTTG1	9	1.18352	0.616615	0.707467	0	0
HNRNPAB	9	1.21623	0.656822	0.724	0	0
TMEM14C	9	0.731289	0.277934	0.617	4.14e-212	1.58e-210
DEK	9	1.91168	0.824114	0.76275	0	0
HIST1H3B	9	1.24176	0.988735	0.797	0	0
HIST1H3C	9	0.738321	0.634714	0.724	0	0
HIST1H1C	9	1.78745	1.00815	0.761202	0	0
HIST1H4C	9	4.00867	2.50631	0.925	0	0
HIST1H1E	9	2.28662	1.1389	0.765	0	0
HIST1H1D	9	1.92692	0.910405	0.748	0	0
HIST1H2AG	9	0.806924	0.591436	0.714037	0	0
HIST1H2AH	9	0.767538	0.619942	0.726	0	0
HIST1H2AI	9	1.21054	0.972128	0.752078	0	0
HIST1H2AJ	9	1.35743	0.961848	0.769072	0	0
HIST1H1B	9	1.97657	1.41533	0.840603	0	0
HIST1H2AM	9	0.909086	0.687122	0.721	0	0
TUBB	9	3.13076	1.95294	0.897466	0	0
LSM2	9	0.982339	0.344287	0.629	1.29e-226	5.24e-225
NELFE	9	0.515628	0.229398	0.613681	1.23e-249	5.35e-248
PSMB9	9	1.91873	0.370641	0.615192	1.12e-158	3.26e-157
KIFC1	9	0.767476	0.601438	0.75	0	0
UQCC2	9	0.67781	0.316294	0.638	0	0
HMGA1	9	1.02585	0.470789	0.671702	0	0
SRSF3	9	1.41193	0.516732	0.677	0	0
CCDC167	9	0.707342	0.305141	0.631	6.99e-281	3.42e-279
MEA1	9	0.735827	0.363465	0.655	0	0
MCM3	9	0.680984	0.34876	0.646	0	0
CENPW	9	0.695521	0.53195	0.732784	0	0
FBXO5	9	0.605474	0.454188	0.704468	0	0
NUDT1	9	1.0349	0.610392	0.727757	0	0
ACTB	9	4.98956	0.433267	0.694	0	0
RAC1	9	1.14592	0.308493	0.607597	7.78e-148	2.08e-146
NDUFA4	9	1.40107	0.375719	0.623124	3.78e-187	1.27e-185
CYCS	9	0.727015	0.258372	0.609	1.08e-182	3.53e-181
HNRNPA2B1	9	2.52181	0.640261	0.740385	0	0
CBX3	9	1.06055	0.384585	0.64	9.82e-263	4.54e-261
LSM5	9	0.783294	0.313217	0.629	7.51e-255	3.34e-253
PPIA	9	3.21015	0.652767	0.768	0	0
H2AFV	9	1.99654	0.943373	0.791	0	0
CHCHD2	9	2.25374	0.463261	0.655868	1.65e-287	8.31e-286
BAZ1B	9	0.690463	0.262105	0.615593	3.74e-219	1.47e-217
DBF4	9	0.646573	0.333058	0.649	0	0
MCM7	9	0.927766	0.582668	0.714	0	0
GNB2	9	1.25403	0.309442	0.604	1.8e-136	4.44e-135
EZH2	9	0.876162	0.523665	0.707	0	0
TMUB1	9	0.679346	0.251	0.611624	2.57e-196	9.22e-195
RHEB	9	0.893946	0.459397	0.68	0	0
NCAPG2	9	0.584091	0.364143	0.667166	0	0
RBBP7	9	0.726846	0.354276	0.651954	0	0
SMS	9	0.63115	0.257288	0.617	7.96e-234	3.3e-232
NDUFB11	9	1.47454	0.328841	0.604	1.82e-132	4.4e-131
PLP2	9	1.52427	0.398246	0.625038	1.75e-191	6.05e-190
SMC1A	9	0.840881	0.464615	0.681435	0	0
NONO	9	0.887302	0.30753	0.621	2.32e-205	8.57e-204
SLC25A5	9	1.95917	0.691026	0.720309	0	0
UBE2A	9	0.648422	0.269356	0.621684	8.43e-248	3.65e-246
HPRT1	9	0.870055	0.433613	0.674	0	0
RBMX	9	0.791462	0.272931	0.613	4.19e-187	1.41e-185
CDCA2	9	0.539558	0.412326	0.695	0	0
ESCO2	9	0.53693	0.440679	0.708	0	0
VDAC3	9	0.894933	0.276686	0.607	1.65e-158	4.76e-157
PRKDC	9	0.925884	0.285873	0.605995	1.78e-159	5.2e-158
GGH	9	0.610389	0.461209	0.706988	0	0
POLR2K	9	0.561955	0.241005	0.614836	1.06e-239	4.45e-238
RAD21	9	1.45165	0.585421	0.691	0	0
ATAD2	9	0.988887	0.593777	0.713	0	0
CYC1	9	0.63118	0.223613	0.601	3.08e-165	9.24e-164
PSIP1	9	1.30588	0.428468	0.646	3.96e-270	1.87e-268
NDUFB6	9	0.742864	0.278856	0.618	2.25e-211	8.52e-210
DCTN3	9	0.84262	0.26408	0.603641	1.03e-152	2.85e-151
HINT2	9	0.570597	0.219025	0.604	7.92e-189	2.7e-187
TOMM5	9	0.83541	0.287502	0.614385	7.85e-189	2.68e-187
CKS2	9	1.00349	0.675388	0.739	0	0
ANP32B	9	2.07296	0.602285	0.71	0	0
SMC2	9	0.94289	0.601404	0.729033	0	0
TXN	9	1.85788	0.482807	0.651	1.37e-274	6.6e-273
PHF19	9	0.782316	0.437176	0.680151	0	0
WDR34	9	0.583624	0.44293	0.704	0	0
SET	9	1.49547	0.438823	0.645	2.79e-256	1.25e-254
ZDHHC12	9	0.826838	0.468405	0.691	0	0
RABL6	9	0.626448	0.238179	0.609352	2.72e-203	9.98e-202
PAXX	9	0.7714	0.241599	0.600417	1.09e-148	2.94e-147
TUBB4B	9	1.76349	1.20695	0.826673	0	0
TALDO1	9	1.22972	0.41167	0.642	1.31e-259	5.97e-258
POLR2L	9	1.1205	0.29975	0.603	4.6e-137	1.14e-135
RRM1	9	0.835534	0.488014	0.695182	0	0
NUCB2	9	0.92813	0.399416	0.644924	0	0
CKAP5	9	0.602917	0.318712	0.644	0	0
DDB2	9	0.681071	0.252733	0.61177	3.08e-203	1.13e-201
PSMC3	9	0.763525	0.378345	0.658804	0	0
FAM111A	9	0.756359	0.474301	0.697	0	0
FEN1	9	0.801248	0.566981	0.728902	0	0
FTH1	9	3.04975	0.356962	0.628928	1.68e-196	6.04e-195
RTN3	9	0.567529	0.20848	0.601	4.1e-178	1.31e-176
COX8A	9	1.80692	0.56993	0.688414	0	0
SAC3D1	9	0.777613	0.613076	0.749	0	0
CDCA5	9	0.569549	0.460959	0.714	0	0
RNASEH2C	9	0.74674	0.346195	0.646764	0	0
CFL1	9	3.12036	0.599177	0.734	0	0
BANF1	9	1.05663	0.508358	0.686	0	0
SF3B2	9	1.18729	0.342069	0.621	2.37e-185	7.87e-184
PPP1CA	9	1.53632	0.338039	0.61	1.55e-146	4.11e-145
GSTP1	9	1.32333	0.393243	0.620647	1.63e-186	5.43e-185
CEP57	9	0.743942	0.261222	0.611	6.12e-189	2.09e-187
H2AFX	9	1.53539	1.17023	0.84	0	0
NCAPD3	9	0.7183	0.475276	0.703	0	0
RBM17	9	0.993739	0.371664	0.639921	4.14e-269	1.95e-267
VIM	9	3.73019	0.293396	0.608494	1.03e-139	2.59e-138
HNRNPF	9	1.59473	0.498896	0.672	0	0
ZWINT	9	0.85375	0.656167	0.758	0	0
CDK1	9	1.01989	0.818391	0.796125	0	0
DNAJC9	9	0.853345	0.548557	0.719604	0	0
KIF20B	9	0.702711	0.410666	0.675	0	0
KIF11	9	0.638149	0.457289	0.694672	0	0
CEP55	9	0.685609	0.503092	0.713575	0	0
HELLS	9	0.638586	0.274809	0.623844	4.3e-285	2.14e-283
SMC3	9	1.05423	0.507865	0.685	0	0
PRDX3	9	0.905679	0.360428	0.638	2.65e-276	1.28e-274
BUB3	9	1.02519	0.384406	0.642	3.2e-276	1.54e-274
MKI67	9	1.88677	1.25928	0.813	0	0
RAD51AP1	9	0.54991	0.420549	0.699	0	0
NCAPD2	9	0.591761	0.35106	0.657	0	0
CDCA3	9	0.549015	0.45814	0.709063	0	0
TMEM106C	9	1.02144	0.690771	0.753	0	0
TUBA1B	9	3.50009	2.15048	0.89883	0	0
TUBA1A	9	0.802126	0.408789	0.663	0	0
TUBA1C	9	1.08529	0.660979	0.73	0	0
CBX5	9	0.628581	0.291948	0.634	0	0
PA2G4	9	1.49913	0.49618	0.66216	0	0
PTGES3	9	1.52506	0.470253	0.662	0	0
SHMT2	9	0.654564	0.245672	0.608	3.15e-191	1.09e-189
CDK4	9	0.590142	0.301007	0.638675	0	0
NAP1L1	9	1.64855	0.348716	0.609	1.5e-143	3.9e-142
TMPO	9	1.29657	0.7268	0.735	0	0
C12orf75	9	1.5433	0.447738	0.644	3.73e-253	1.65e-251
VPS29	9	0.80678	0.332491	0.637	3.48e-285	1.74e-283
COX6A1	9	1.74024	0.418005	0.639	3.56e-230	1.46e-228
UBC	9	2.23889	0.331032	0.612	6.05e-149	1.64e-147
RAN	9	1.92941	0.644763	0.707056	0	0
HMGB1	9	3.11086	1.108	0.864305	0	0
EXOSC8	9	0.546617	0.275512	0.632	0	0
RNASEH2B	9	0.796282	0.259431	0.606	3.13e-164	9.37e-163
CKAP2	9	0.573459	0.351929	0.661	0	0
DIAPH3	9	0.694595	0.490748	0.707	0	0
MZT1	9	0.538822	0.249571	0.621	1.66e-284	8.2e-283
TFDP1	9	0.765113	0.372503	0.656	0	0
SUPT16H	9	0.796082	0.322105	0.629832	1.68e-261	7.73e-260
MIS18BP1	9	0.857161	0.384398	0.653	0	0
CDKN3	9	0.783938	0.602027	0.742	0	0
ERH	9	1.28678	0.44357	0.654	1.73e-300	9.12e-299
CALM1	9	2.63037	0.334704	0.615	7.81e-156	2.21e-154
HSP90AA1	9	2.3881	0.645555	0.728781	0	0
SIVA1	9	1.24818	0.708762	0.745333	0	0
CDCA4	9	0.59858	0.416024	0.693	0	0
CRIP1	9	2.83573	0.830181	0.737	0	0
KNL1	9	0.683847	0.503436	0.711647	0	0
DUT	9	1.91714	1.02153	0.787	0	0
PCLAF	9	1.0796	0.773127	0.769	0	0
COX5A	9	1.60584	0.422106	0.642	3.61e-244	1.54e-242
FANCI	9	0.763012	0.514106	0.711323	0	0
IDH2	9	1.16668	0.524667	0.683	0	0
UBE2I	9	1.0388	0.347496	0.628	2.05e-218	8.06e-217
RNPS1	9	0.8933	0.265491	0.603	5.39e-146	1.42e-144
PKMYT1	9	0.708923	0.572146	0.743	0	0
CARHSP1	9	1.3249	0.66216	0.726	0	0
ARL6IP1	9	1.02331	0.403854	0.643515	4.96e-292	2.53e-290
KIF22	9	0.901494	0.649509	0.751	0	0
MAZ	9	0.939477	0.396623	0.650071	0	0
PPP4C	9	0.980008	0.289486	0.608675	3.7e-157	1.05e-155
CORO1A	9	2.7038	0.358341	0.63304	3.52e-209	1.32e-207
FUS	9	1.25324	0.305314	0.602	4.19e-131	1e-129
BRD7	9	0.68182	0.228171	0.6	1.71e-159	5.01e-158
NUDT21	9	0.833438	0.318177	0.628	6.66e-242	2.81e-240
MT2A	9	1.54672	0.417977	0.617	4.25e-170	1.3e-168
CKLF	9	0.628352	0.224967	0.602286	5.35e-174	1.68e-172
CTCF	9	0.627847	0.251646	0.616	6.28e-235	2.62e-233
CDT1	9	0.761155	0.479527	0.692581	0	0
PSMB6	9	0.928553	0.268286	0.601386	7.98e-140	2.02e-138
PFN1	9	3.8332	0.528385	0.731492	0	0
NAA38	9	1.03217	0.406344	0.65	0	0
AURKB	9	0.713155	0.58204	0.746	0	0
UBB	9	1.81415	0.705496	0.727	0	0
COPS3	9	0.554251	0.248208	0.619258	2.46e-266	1.15e-264
SUZ12	9	0.734259	0.302738	0.627059	8.28e-265	3.85e-263
TAF15	9	0.936058	0.289747	0.608909	6.18e-164	1.85e-162
PSMB3	9	1.17848	0.301656	0.603	2.48e-134	6.05e-133
TOP2A	9	1.48154	1.09612	0.813	0	0
KPNB1	9	0.792018	0.263028	0.607317	2.1e-170	6.44e-169
SKA2	9	0.655575	0.32991	0.648	0	0
PSMC5	9	0.882624	0.261295	0.6	2.96e-139	7.45e-138
SLC9A3R1	9	1.18394	0.344676	0.619	1.65e-180	5.35e-179
JPT1	9	1.36707	0.491184	0.664	0	0
SUMO2	9	2.00671	0.41896	0.644	1.01e-244	4.35e-243
SRSF2	9	1.35725	0.614621	0.708	0	0
TK1	9	0.855764	0.601893	0.727	0	0
BIRC5	9	0.864412	0.671182	0.759	0	0
EIF4A3	9	0.759791	0.428033	0.678	0	0
ALYREF	9	1.0866	0.636398	0.713888	0	0
ANAPC11	9	1.19002	0.540498	0.691717	0	0
CENPX	9	0.564109	0.292018	0.636	0	0
TYMS	9	1.99171	1.3855	0.84	0	0
NDC80	9	0.583967	0.413339	0.692	0	0
PSMG2	9	0.84054	0.319489	0.63	1.54e-243	6.56e-242
TPGS2	9	0.649509	0.262113	0.619	2.59e-236	1.08e-234
CDC25B	9	0.806546	0.273997	0.607	2.42e-171	7.47e-170
PCNA	9	1.25852	0.80149	0.753	0	0
TPX2	9	0.952524	0.67701	0.750076	0	0
RALY	9	1.39292	0.46769	0.665	0	0
RAB5IF	9	0.691496	0.232143	0.6	1.06e-155	3e-154
MYBL2	9	0.588071	0.46704	0.705	0	0
UBE2C	9	1.44458	1.1797	0.832	0	0
GNAS	9	1.79932	0.329098	0.608	2.59e-140	6.59e-139
PSMA7	9	1.55094	0.392327	0.626	9.23e-193	3.23e-191
PPDPF	9	2.43916	0.372847	0.611	3.21e-146	8.47e-145
PTBP1	9	0.60881	0.246188	0.61272	4.1e-220	1.63e-218
GPX4	9	1.07487	0.29222	0.601567	3.53e-135	8.66e-134
DAZAP1	9	0.607223	0.23823	0.61	2.06e-209	7.75e-208
SF3A2	9	0.743609	0.245137	0.604	8.85e-162	2.64e-160
PIN1	9	0.811986	0.297178	0.621394	3.01e-215	1.17e-213
DNMT1	9	1.05326	0.524634	0.688857	0	0
CDKN2D	9	0.991049	0.667244	0.734	0	0
ILF3	9	0.769657	0.256914	0.608	1.09e-173	3.4e-172
TRIR	9	1.47678	0.338885	0.612873	4.09e-155	1.15e-153
PRDX2	9	1.41044	0.408207	0.633	1.01e-220	4.05e-219
RAD23A	9	0.969702	0.31382	0.618	1.06e-187	3.56e-186
ASF1B	9	0.896225	0.684898	0.764845	0	0
DDX39A	9	1.04676	0.556844	0.70412	0	0
TECR	9	1.03834	0.297428	0.608	4.3e-154	1.2e-152
AP1M1	9	0.626434	0.257614	0.617124	1.73e-232	7.13e-231
LSM4	9	1.14033	0.589029	0.709184	0	0
CALM3	9	1.61835	0.534775	0.674	0	0
AP2S1	9	0.960638	0.325946	0.623595	5.72e-208	2.13e-206
SAE1	9	0.815375	0.477958	0.696	0	0
BAX	9	1.62884	0.394029	0.619	4.23e-171	1.3e-169
UBE2S	9	1.43701	0.964871	0.781	0	0
RANBP1	9	1.15199	0.631057	0.72	0	0
YWHAH	9	1.16765	0.579137	0.70513	0	0
RBX1	9	1.24741	0.321562	0.61	1.99e-150	5.45e-149
XRCC6	9	0.946014	0.278718	0.604	1.43e-147	3.83e-146
CENPM	9	1.02492	0.751171	0.777707	0	0
NDUFA6	9	1.04432	0.35434	0.63	5.9e-225	2.38e-223
GTSE1	9	0.650033	0.510489	0.724	0	0
HMGN1	9	1.57948	0.390424	0.627	2.9e-196	1.04e-194
RUNX3	10	1.09615	0.35643	0.613084	2.75e-101	6.45e-99
ID2	10	1.4282	0.358706	0.603748	1.04e-79	1.9e-77
GNLY	10	3.57401	2.39902	0.827	0	0
HOPX	10	1.51945	0.776862	0.711974	0	0
GZMA	10	2.88478	0.869193	0.714768	0	0
CD74	10	2.77147	0.351975	0.604	2.03e-75	3.47e-73
AOAH	10	0.881365	0.39354	0.616451	1.75e-134	5.33e-132
CXCR3	10	0.956891	0.490665	0.650661	1.89e-222	8.64e-220
CTSW	10	1.77966	1.23519	0.799266	0	0
GSTP1	10	1.36239	0.423285	0.622926	5.01e-114	1.31e-111
SRGN	10	1.94165	0.45756	0.650644	5.21e-159	1.87e-156
PRF1	10	1.09558	0.715439	0.714	0	0
GAPDH	10	4.1942	0.300735	0.602408	1.01e-73	1.71e-71
CLEC2B	10	0.759187	0.308136	0.604761	3.37e-104	8.08e-102
CD63	10	1.18688	0.324293	0.607	4.31e-86	8.5e-84
ALOX5AP	10	1.54256	0.324245	0.603	1.44e-76	2.49e-74
GZMB	10	2.09395	1.55234	0.81	0	0
CCL5	10	3.15686	2.12419	0.875744	0	0
EIF1	10	2.71694	0.283422	0.608531	1.37e-82	2.57e-80
H3F3B	10	2.60668	0.289095	0.607675	2.44e-81	4.51e-79
CST7	10	1.90705	1.03549	0.783	0	0
HCST	10	1.85827	0.571306	0.679319	8.36e-227	3.91e-224
NKG7	10	2.632	1.95566	0.871246	0	0
ITGB2	10	1.38114	0.360478	0.622891	1.1e-109	2.7e-107
GNB1	11	1.08151	0.421254	0.610285	1.93e-191	2.14e-190
EIF4G3	11	1.13938	0.777712	0.684	0	0
RUNX3	11	1.14948	0.427122	0.603029	6.28e-164	6.1e-163
EPB41	11	1.0441	0.507162	0.622	1.92e-255	2.81e-254
MACF1	11	1.89803	1.03585	0.766522	0	0
ZNF644	11	1.03925	0.623481	0.65237	0	0
DPYD	11	2.23319	1.43137	0.83051	0	0
CDC14A	11	1.37803	0.99132	0.721844	0	0
RAP1A	11	1.43761	0.552981	0.656336	0	0
ASH1L	11	1.35281	0.837689	0.711413	0	0
CD247	11	1.47688	0.408132	0.632	1.3e-243	1.82e-242
RABGAP1L	11	2.11212	1.33788	0.813	0	0
COP1	11	1.24506	0.843113	0.705829	0	0
NIBAN1	11	1.06389	0.473339	0.61	1.03e-199	1.19e-198
DENND1B	11	1.13611	0.759939	0.681	0	0
PTPRC	11	2.65193	0.595433	0.725	0	0
ARID4B	11	1.19425	0.512823	0.637	4.54e-288	7.51e-287
AKT3	11	1.2808	0.928275	0.709603	0	0
SMYD3	11	1.68602	1.16287	0.759	0	0
PUM2	11	1.05139	0.640273	0.65959	0	0
BIRC6	11	1.60182	0.959544	0.744644	0	0
SOS1	11	3.2353	1.74917	0.881007	0	0
EML4	11	1.72522	0.89915	0.735549	0	0
USP34	11	1.32995	0.767381	0.698378	0	0
ARHGAP25	11	1.50884	0.924505	0.713817	0	0
AAK1	11	1.04563	0.541889	0.631301	8.38e-299	1.43e-297
INPP4A	11	1.21119	0.782942	0.688624	0	0
ARHGAP15	11	3.44218	1.87375	0.918217	0	0
MBD5	11	1.23791	0.837476	0.692	0	0
CYTIP	11	1.43601	0.369706	0.617096	1.04e-192	1.17e-191
RBMS1	11	1.66845	0.964516	0.74	0	0
TANK	11	1.15321	0.673776	0.658877	0	0
ITGA4	11	1.45639	0.590958	0.635	3.23e-271	5.02e-270
GLS	11	1.42413	0.886189	0.72	0	0
STAT4	11	1.75215	1.1267	0.757083	0	0
STK17B	11	2.19524	0.778612	0.740805	0	0
PGAP1	11	1.21197	0.832995	0.694973	0	0
ANKRD44	11	3.15393	1.86886	0.92269	0	0
DOCK10	11	2.28957	1.37934	0.834918	0	0
TRIP12	11	1.05662	0.646626	0.66	0	0
SP100	11	1.46607	0.582828	0.665	0	0
CAB39	11	1.56093	0.942644	0.732713	0	0
INPP5D	11	1.1003	0.644771	0.657536	0	0
TBC1D5	11	1.37862	0.877291	0.707	0	0
KAT2B	11	1.2371	0.845406	0.697464	0	0
SLC4A7	11	1.18067	0.687307	0.66496	0	0
CBLB	11	1.67851	1.13153	0.752398	0	0
CD96	11	2.18444	0.831902	0.748	0	0
ZBTB20	11	1.40725	1.02095	0.73	0	0
STAG1	11	1.31646	0.780431	0.687005	0	0
RASA2	11	1.42615	0.831612	0.7097	0	0
XRN1	11	1.04201	0.52113	0.629	3.75e-287	6.17e-286
MBNL1	11	3.05836	1.5896	0.893207	0	0
CCNL1	11	1.15462	0.488096	0.626	2.4e-246	3.41e-245
TNIK	11	1.3953	0.929027	0.717553	0	0
TBL1XR1	11	1.18813	0.770674	0.685048	0	0
ST6GAL1	11	1.13468	0.781185	0.679	0	0
LPP	11	1.68441	1.17698	0.766706	0	0
MB21D2	11	1.31826	1.02623	0.721744	0	0
PDS5A	11	1.01053	0.505397	0.626	4.24e-277	6.74e-276
RHOH	11	1.41309	0.605602	0.657561	0	0
FRYL	11	1.24827	0.746826	0.68637	0	0
ANKRD17	11	1.22926	0.803325	0.696	0	0
GPRIN3	11	1.23708	0.776795	0.679781	0	0
PPP3CA	11	1.35172	0.902867	0.712212	0	0
CAMK2D	11	1.24398	0.843686	0.699	0	0
INPP4B	11	1.73724	1.0894	0.739172	0	0
LRBA	11	1.80771	1.23237	0.792309	0	0
FBXW7	11	1.43586	1.01473	0.737178	0	0
NIPBL	11	1.08955	0.575811	0.642883	0	0
RICTOR	11	1.07929	0.730293	0.67946	0	0
PDE4D	11	1.11365	0.514178	0.620489	5.37e-238	7.29e-237
ERBIN	11	1.0472	0.690994	0.666914	0	0
IQGAP2	11	1.8573	0.941724	0.749996	0	0
SERINC5	11	1.28258	0.8495	0.688212	0	0
FAM172A	11	1.29336	0.909512	0.715999	0	0
CAMK4	11	1.83412	1.01738	0.753231	0	0
TNFAIP8	11	1.33889	0.608279	0.653297	0	0
CDC42SE2	11	1.96506	1.11486	0.782546	0	0
DIAPH1	11	1.08097	0.391113	0.601773	6.33e-161	6.06e-160
ITK	11	1.30868	0.775553	0.691347	0	0
CYFIP2	11	1.0407	0.392308	0.600192	1.55e-158	1.47e-157
ADAM19	11	2.44058	1.61028	0.846635	0	0
DOCK2	11	1.70769	1.09173	0.767	0	0
LCP2	11	2.03267	0.764014	0.730686	0	0
STK10	11	1.41974	0.743742	0.693297	0	0
NEDD9	11	1.17733	0.775065	0.685625	0	0
JARID2	11	1.34132	0.935236	0.715	0	0
ATXN1	11	2.15684	1.51486	0.829627	0	0
RIPOR2	11	1.79147	0.884717	0.723	0	0
ZFAND3	11	1.55943	1.12057	0.766	0	0
RUNX2	11	1.3825	0.933528	0.709598	0	0
ZNF292	11	1.11647	0.510835	0.629074	8.44e-271	1.31e-269
BACH2	11	1.50569	1.01654	0.705509	0	0
FYN	11	1.69978	0.988598	0.728162	0	0
CEP85L	11	1.32961	0.896773	0.716	0	0
THEMIS	11	2.14954	1.22964	0.790009	0	0
HIVEP2	11	1.15767	0.853804	0.696099	0	0
PHACTR2	11	1.10591	0.647885	0.647975	0	0
UTRN	11	1.85669	1.21977	0.793045	0	0
TAB2	11	1.99167	1.16923	0.790284	0	0
ARID1B	11	1.47636	1.03826	0.745966	0	0
SYTL3	11	1.23112	0.630217	0.646109	0	0
CARD11	11	1.34697	0.817595	0.696782	0	0
OSBPL3	11	1.5369	1.10618	0.745	0	0
AOAH	11	1.18778	0.737421	0.657	0	0
ELMO1	11	1.86393	1.28386	0.794848	0	0
CDK13	11	1.02133	0.663133	0.661919	0	0
IKZF1	11	2.32324	1.1011	0.799031	0	0
PHTF2	11	1.49026	0.928508	0.717286	0	0
CDK6	11	2.2931	1.31726	0.813	0	0
MDFIC	11	1.46182	0.768641	0.683044	0	0
SND1	11	1.31723	0.767828	0.688549	0	0
MKLN1	11	1.09865	0.740472	0.679585	0	0
EXOC4	11	1.49511	1.07594	0.75	0	0
ZC3HAV1	11	1.28889	0.553951	0.647102	0	0
KMT2C	11	1.40016	0.913973	0.728175	0	0
P2RY8	11	1.15911	0.568263	0.635	6.27e-300	1.08e-298
PRKX	11	1.59374	1.00401	0.732	0	0
SH3KBP1	11	1.39901	0.625438	0.668567	0	0
MFHAS1	11	1.15005	0.698855	0.662685	0	0
CSGALNACT1	11	1.23855	0.881668	0.688897	0	0
RAB11FIP1	11	1.2699	0.546047	0.635684	8.92e-283	1.44e-281
NSD3	11	1.39357	0.447269	0.635	6.8e-258	1e-256
PDE7A	11	1.36493	0.887635	0.71	0	0
NCOA2	11	1.30919	0.953721	0.725	0	0
PAG1	11	1.66889	1.07206	0.751	0	0
VPS13B	11	1.44041	1.04424	0.748446	0	0
RNF19A	11	1.31764	0.73545	0.665	0	0
NCALD	11	1.62211	1.17244	0.758779	0	0
SNTB1	11	1.13237	0.804728	0.673	0	0
FAM49B	11	1.31745	0.60681	0.662	0	0
DOCK8	11	2.33263	1.19443	0.82163	0	0
KDM4C	11	1.41438	1.02465	0.742915	0	0
MLLT3	11	1.45427	0.966188	0.715	0	0
ZCCHC7	11	1.12509	0.738101	0.672	0	0
GNAQ	11	1.22751	0.900199	0.704578	0	0
SEMA4D	11	1.18122	0.677842	0.665	0	0
FNBP1	11	1.69643	0.710893	0.706452	0	0
STIM1	11	1.0682	0.700143	0.667646	0	0
PDE3B	11	2.56586	1.49776	0.831403	0	0
CD44	11	1.47816	0.478635	0.630146	1.41e-240	1.94e-239
TTC17	11	1.09282	0.663842	0.663	0	0
PTPRJ	11	1.37001	0.945879	0.718429	0	0
PACS1	11	1.1544	0.732044	0.673	0	0
PPP6R3	11	1.08884	0.707956	0.672505	0	0
GAB2	11	1.30733	0.915826	0.695	0	0
PICALM	11	1.60636	1.03948	0.74513	0	0
MAML2	11	1.69466	1.25166	0.77184	0	0
SIK3	11	1.22383	0.85204	0.701449	0	0
GRAMD1B	11	1.63258	1.12412	0.748535	0	0
IL2RA	11	1.19914	0.53964	0.617906	2.72e-225	3.53e-224
PRKCQ	11	1.50212	0.929862	0.727	0	0
SFMBT2	11	1.13162	0.836779	0.681907	0	0
CELF2	11	2.4604	1.41595	0.849066	0	0
PIP4K2A	11	1.5592	1.03541	0.747824	0	0
ZEB1	11	1.67248	1.10028	0.760504	0	0
ANK3	11	1.41389	1.07007	0.726	0	0
ARID5B	11	1.76113	0.995511	0.731164	0	0
JMJD1C	11	1.30794	0.830365	0.699	0	0
ADK	11	1.51181	0.85902	0.715371	0	0
CCSER2	11	1.12621	0.692488	0.668256	0	0
VTI1A	11	1.18908	0.853132	0.701245	0	0
WNK1	11	1.06781	0.504813	0.626714	1.04e-267	1.59e-266
CLEC2D	11	1.52041	0.441904	0.64	8.14e-275	1.29e-273
ETV6	11	1.32035	0.948555	0.716862	0	0
ITPR2	11	1.04344	0.730083	0.673704	0	0
ARID2	11	1.1232	0.759445	0.680712	0	0
SLC38A1	11	1.36327	0.637097	0.667	0	0
PCED1B	11	1.27082	0.630903	0.656695	0	0
USP15	11	1.77007	0.959106	0.757	0	0
RAP1B	11	1.3693	0.341085	0.616	1.01e-189	1.11e-188
OSBPL8	11	1.30145	0.502477	0.639493	7.09e-287	1.16e-285
PPP1R12A	11	1.19038	0.421755	0.619853	4.64e-214	5.72e-213
CDK17	11	1.09935	0.763568	0.680844	0	0
CHST11	11	2.51277	1.76436	0.876	0	0
MED13L	11	1.50528	1.10111	0.759199	0	0
TAOK3	11	1.1742	0.57958	0.646	0	0
PAN3	11	1.14724	0.803527	0.693618	0	0
N4BP2L2	11	1.03802	0.413549	0.603389	2.24e-170	2.27e-169
KLF12	11	1.4822	1.08268	0.748	0	0
MYCBP2	11	1.28369	0.677471	0.67597	0	0
RASA3	11	1.27985	0.715081	0.659087	0	0
GNG2	11	2.06288	0.971464	0.74332	0	0
DDHD1	11	1.13955	0.761575	0.684494	0	0
PRKCH	11	2.36967	1.49344	0.842183	0	0
FUT8	11	2.1859	1.44628	0.825043	0	0
RAD51B	11	1.28002	0.923023	0.698831	0	0
PCNX1	11	1.34523	0.972173	0.731794	0	0
SIPA1L1	11	1.53792	1.04777	0.738974	0	0
FOXN3	11	2.10394	1.3964	0.826	0	0
TC2N	11	1.27882	0.699143	0.668575	0	0
BCL11B	11	1.29388	0.625805	0.648904	0	0
PPP2R5C	11	1.16483	0.517006	0.63	7.99e-268	1.22e-266
ATP8B4	11	1.52662	1.06373	0.723414	0	0
TCF12	11	1.12575	0.756353	0.679874	0	0
HERC1	11	1.0927	0.720245	0.677844	0	0
AKAP13	11	1.7647	0.966408	0.749227	0	0
CRTC3	11	1.04646	0.697323	0.663511	0	0
SLCO3A1	11	1.14265	0.79602	0.681675	0	0
XYLT1	11	1.18265	0.917069	0.707	0	0
PRKCB	11	1.44838	0.84685	0.70524	0	0
CBFB	11	1.30407	0.706725	0.670197	0	0
NFATC3	11	1.63864	0.963856	0.735	0	0
GLG1	11	1.2071	0.561408	0.644662	0	0
CMIP	11	1.06768	0.759109	0.679239	0	0
ANKRD11	11	1.88323	1.05665	0.772	0	0
SSH2	11	1.53161	0.901583	0.727018	0	0
SLFN12L	11	1.39762	0.957021	0.724	0	0
KANSL1	11	1.45503	1.04164	0.7518	0	0
SKAP1	11	2.85826	1.44612	0.877806	0	0
MSI2	11	1.64726	1.22038	0.778	0	0
VMP1	11	1.30301	0.617102	0.661	0	0
PRKCA	11	2.30582	1.65308	0.856789	0	0
CYTH1	11	1.50105	0.897438	0.720718	0	0
RNF213	11	2.38314	0.95317	0.765479	0	0
YES1	11	1.15764	0.814317	0.676531	0	0
SMCHD1	11	1.8182	0.808099	0.728192	0	0
ANKRD12	11	2.21867	1.07272	0.791365	0	0
LDLRAD4	11	1.30146	0.831697	0.687599	0	0
MIB1	11	1.14499	0.693365	0.66576	0	0
BCL2	11	2.89216	1.8557	0.888579	0	0
CD226	11	1.15152	0.71175	0.66904	0	0
MBP	11	1.35521	0.536228	0.646	0	0
PPP1R16B	11	1.39793	0.984299	0.725	0	0
STK4	11	1.39376	0.450963	0.637531	9.49e-269	1.46e-267
NCOA3	11	1.39482	0.951469	0.718407	0	0
NFATC2	11	1.12021	0.64893	0.654	0	0
MYH9	11	1.57471	0.301331	0.606845	1.65e-158	1.57e-157
DDX17	11	1.3222	0.445185	0.632139	1.2e-252	1.74e-251
GRAP2	11	1.35037	0.758522	0.683	0	0
TNRC6B	11	1.206	0.733086	0.68	0	0
TBC1D22A	11	1.4843	1.01965	0.745458	0	0
SAMSN1	11	1.64892	0.666231	0.668	0	0
RUNX1	11	1.70482	1.18311	0.758	0	0
DYRK1A	11	1.08558	0.78607	0.69	0	0

## Sheet: Supp Table 4
Supplementary Table 4. Gene Signatures
Marker	scGSVA gene set
CCR7	Memory-like
CD27	Memory-like
CD28	Memory-like
CD44	Memory-like
CXCR3	Memory-like
FAS	Memory-like
FOSB	Memory-like
FOXP1	Memory-like
IL2RB	Memory-like
IL7R	Memory-like
LEF1	Memory-like
PECAM1	Memory-like
PTPRC	Memory-like
SELL	Memory-like
STAT4	Memory-like
TCF7	Memory-like
CD101	Dysfunctional
CD244	Dysfunctional
CTLA4	Dysfunctional
ENTPD1	Dysfunctional
HAVCR2	Dysfunctional
LAG3	Dysfunctional
LAYN	Dysfunctional
NR4A1	Dysfunctional
NR4A2	Dysfunctional
NR4A3	Dysfunctional
PDCD1	Dysfunctional
TIGIT	Dysfunctional
TNFRSF18	Dysfunctional
TOX	Dysfunctional
